# Supplementary material for: Identifying Patient-Reported Care Experiences in Free-Text Survey Comments: Topic Modeling Study
Source: JMIR Med Inform. 2025 Feb 24;13:e63466. doi: 10.2196/63466 (PMC11875393; doi:10.2196/63466)
Supplement: Multimedia Appendix 1 [file medinform-v13-e63466-s001.xlsx]

## Sheet: TableS1
Table S1. DESCRIPTIVE STATISTICS
	CPESIC			APIES
Variable	Comment, n = 43,522	No comment, n = 56,750	Variable	Comment, n = 3,501	No comment, n = 3,963
Year			Year
2016	7,748 (18%)	11,477 (20%)	2016	639 (18%)	704 (18%)
2017	9,923 (23%)	15,678 (28%)	2017	896 (26%)	957 (24%)
2018	11,237 (26%)	14,061 (25%)	2018	949 (27%)	1,025 (26%)
2019	12,376 (28%)	13,391 (24%)	2019	823 (24%)	1,017 (26%)
2020	2,238 (5.1%)	2,143 (3.8%)	2020	194 (5.5%)	260 (6.6%)
Willing to recommend (Top-box)	30,996 (72%)	40,121 (71%)	Willing to recommend (Top-box)	2,837 (81%)	3,376 (86%)
Unknown	505	551	Unknown	18	17
Admission category			Admission category
Elective	19,171 (44%)	26,434 (47%)	Elective	801 (23%)	969 (24%)
Urgent	24,351 (56%)	30,316 (53%)	Urgent	2,700 (77%)	2,994 (76%)
Age			Age
18-24	906 (2.1%)	3,449 (6.1%)	< 1	1,139 (33%)	1,497 (38%)
25-34	5,776 (13%)	11,810 (21%)	.1-4	910 (26%)	999 (25%)
35-44	4,611 (11%)	7,122 (13%)	.5-8	478 (14%)	491 (12%)
45-54	4,832 (11%)	5,959 (11%)	.9-12	367 (10%)	372 (9.4%)
55-64	9,249 (21%)	9,853 (17%)	.13-17	606 (17%)	604 (15%)
65-74	10,055 (23%)	10,108 (18%)	Unknown	1	0
75-84	6,249 (14%)	6,424 (11%)	Sex
85+	1,843 (4.2%)	2,025 (3.6%)	1	1,906 (54%)	2,164 (55%)
Unknown	1	0	2	1,594 (46%)	1,799 (45%)
Sex			Unknown	1	0
F	26,230 (60%)	35,962 (63%)	Length of stay
M	17,292 (40%)	20,788 (37%)	<3	1,445 (41%)	1,781 (45%)
Length of stay (days)			3-7	1,351 (39%)	1,422 (36%)
<3	17,835 (41%)	26,096 (46%)	>7	705 (20%)	760 (19%)
3-7	17,171 (39%)	20,748 (37%)	Respondent relation to child
>7	8,516 (20%)	9,906 (17%)	Mother	2,888 (83%)	3,427 (86%)
			Father	470 (13%)	399 (10%)
			Other	142 (4.1%)	136 (3.4%)
			Unknown	1	1
Comment characteristics			Comment characteristics
Word count, median (IQR)	23 (11 - 46)		Word count, median (IQR)	29 (15 - 58)
Sentiment, median (IQR)	0.18 (-0.04 - 0.43)		Sentiment, median (IQR)	0.17 (-0.01 - 0.41)
