# Supplementary material for: Identifying Patient-Reported Care Experiences in Free-Text Survey Comments: Topic Modeling Study
Source: JMIR Med Inform. 2025 Feb 24;13:e63466. doi: 10.2196/63466 (PMC11875393; doi:10.2196/63466)
Supplement: Multimedia Appendix 2 [file medinform-v13-e63466-s002.xlsx]

## Sheet: TableS2_Frequent_topics
Table S2 - Most frequent topics (Model 3)
CPES-IC
Topic #	Base	KeyBERT	MMR	POS	frequency, %	sentiment (median, IQR)	wordcount (median, IQR)
1	nursing, patient, ward, medication, patients, person, sleep, felt, needed, come	patients, nurses good, nurses doctors, patient, doctors nurses, nursing, surgeon, nursing staff, emergency, pain	nursing, patient, ward, medication, patients, person, sleep, felt, needed, come	, , , , , , , , ,	37.71	0.12 (-0.06 - 0.38)	30 (15 - 59)
2	good hospital, hospital stay, best hospital, hospital good, hospitals, recommend hospital, good hospital stay, stay hospital, excellent hospital, hospital excellent	hospital stay excellent, hospital good experience, hospital excellent, hospital stay good, best hospital stay, really good hospital, hospital best, best hospital, good hospital stay, hospital good	good hospital, hospital stay, best hospital, hospital good, hospitals, recommend hospital, good hospital stay, stay hospital, excellent hospital, hospital excellent	, , , , , , , , ,	9.16	0.31 (0.17 - 0.48)	22 (13 - 36)
3	eat, meals, food good, food, food terrible, food food, good food, diet, terrible, meal	hospital food, food hospital, food horrible, food terrible, complaint food, terrible food, food services, food service, food awful, improve food	eat, meals, food good, food, food terrible, food food, good food, diet, terrible, meal	, , , , , , , , ,	8.11	0.07 (-0.11 - 0.31)	19 (9 - 38)
4	baby, delivery, labor, birth, partum, post partum, epidural, section, maternity, labour	labor delivery nurses, delivering baby, delivery nurses, delivery nurse, baby nurses, nurses labor, deliver baby, breastfeeding, maternity, giving birth	baby, delivery, labor, birth, partum, post partum, epidural, section, maternity, labour	, , , , , , , , ,	3.31	0.12 (-0.02 - 0.31)	44 (24 - 78)
5	cleanliness, clean, cleaned, cleaning, dirty, toilet, bathrooms, shower, bathroom, housekeeping	cleanliness bathroom, bathrooms cleaned, hospital clean, cleanliness hospital, clean bathrooms, clean bathroom, bathroom cleaned, cleanliness room, cleanest hospital, hygiene	cleanliness, clean, cleaned, cleaning, dirty, toilet, bathrooms, shower, bathroom, housekeeping	, , , , , , , , ,	2.78	-0.02 (-0.15 - 0.11)	34 (18 - 58)
6	good stay, excellent stay, stay good, stay good stay, great stay, happy stay, stay excellent, stay really, wonderful stay, really good stay	excellent stay complaints, good stay complaints, overall great stay, really enjoyed stay, excellent stay excellent, good excellent stay, excellent stay, pretty good stay, overall good stay, good stay overall	good stay, excellent stay, stay good, stay good stay, great stay, happy stay, stay excellent, stay really, wonderful stay, really good stay	, , , , , , , , ,	1.85	0.39 (0.26 - 0.55)	12 (7 - 20)
7	good staff, experience staff, staff good, staff excellent, staff great, great staff, staff really, staff staff, staff helpful, excellent staff	overall good experience staff, good experience staff, experience staff great, experience staff excellent, experience good staff, staff absolutely wonderful, staff just excellent, care staff excellent, staff really good, good staff really good	good staff, experience staff, staff good, staff excellent, staff great, great staff, staff really, staff staff, staff helpful, excellent staff	, , , , , , , , ,	1.56	0.42 (0.28 - 0.61)	15 (9 - 24)
8	discharge, discharged, discharge papers, papers, instructions, told discharged, discharge process, discharged early, time discharge, discharged doctor	hospital discharge, doctor discharge, discharge hospital, doctor discharged, discharge doctor, discharged doctor, discharge papers said, discharge procedure, discharge nurse, going discharged	discharge, discharged, discharge papers, papers, instructions, told discharged, discharge process, discharged early, time discharge, discharged doctor	, , , , , , , , ,	1.5	-0.03 (-0.12 - 0.08)	42 (25 - 71)
9	noisy, noise, loud, sleep, roommate, quiet, noisy night, night, room noisy, station	noisy nurses, noisy patient, room noisy, night noisy, noisy night, sleep noise, patient room, sleep nurses, station noisy, really noisy	noisy, noise, loud, sleep, roommate, quiet, noisy night, night, room noisy, station	, , , , , , , , ,	1.49	-0.1 (-0.23 - 0)	37 (21 - 59)
10	iÃ¢, said, couldnÃ¢, didnÃ¢, finally, morning, asked, started, called, told	nurse came, doctor came, nurse said, dr, doctor said, pain medication, infection, medicine, leave, medication	iÃ¢, said, couldnÃ¢, didnÃ¢, finally, morning, asked, started, called, told	, , , , , , , , ,	1.3	-0.07 (-0.14 - 0.01)	222 (174 - 301)
APIES
Topic #	Base	KeyBERT	MMR	POS	frequency, %	sentiment (median, IQR)	wordcount (median, IQR)
1	communication, positive, treated, great, really good, day, drs, emergency, excellent, thing	drs nurses, nursing staff, nurses doctors, pediatric, nursing, emergency, healthcare, nurse, treated, good care	communication, positive, treated, great, really good, day, drs, emergency, excellent, thing	communication, positive, great, day, emergency, excellent, hours, nice, children, experience	3.16	0.18 (-0.01 - 0.42)	33 (18 - 60)
2	medication, said, told, tests, doctor, pain, condition, dr, medications, pediatrician	diagnosis, pediatrician, drs, medical, infection, doctor, fever, dr, treatment, doctors	medication, said, told, tests, doctor, pain, condition, dr, medications, pediatrician	medication, tests, doctor, pain, condition, son, days, baby, dose, blood	0.99	-0.01 (-0.1 - 0.08)	87.5 (41.75 - 161.25)
3	good hospital, best hospital, excellent hospital, hospital hospital, best, hospital good, amazing hospital, hospitals, recommend hospital, great hospital	hospital good experience, hospital excellent, excellent hospital, hospital experience, good experience hospital, wonderful hospital, amazing hospital, hospital amazing, best hospital, hospital great	good hospital, best hospital, excellent hospital, hospital hospital, best, hospital good, amazing hospital, hospitals, recommend hospital, great hospital	good hospital, best hospital, best, hospitals, great hospital, happy, good experience, amazing, city, experience	0.6	0.3 (0.16 - 0.48)	21 (12 - 34.5)
4	rooms, sleep, room, cleaning, shared, bed, beds, sharing, clean, noise	private rooms, private room, room child, shared room, hospital rooms, share room, sharing room, rooms, clean room, room	rooms, sleep, room, cleaning, shared, bed, beds, sharing, clean, noise	rooms, room, cleaning, bed, beds, noise, night, private, door, difficult	0.53	0 (-0.11 - 0.15)	37 (22 - 65.5)
5	food, eat, breastfeeding, bring food, meal, meals, bring, menu, eat food, food good	provide food, child food, food hospital, getting food, bring food, access food, issues food, cafeteria food, food cafeteria, breast feeding	food, eat, breastfeeding, bring food, meal, meals, bring, menu, eat food, food good	food, meals, mom, free, parents, diet, sort, horrible, nursing, days	0.24	0.02 (-0.09 - 0.22)	35 (21 - 49.25)
6	alberta, alberta children, calgary, alberta children hospital, alberta childrens, province, children hospital, alberta health, alberta childrens hospital, childrens	alberta children hospital, alberta childrens hospital, best hospital alberta, hospitals alberta, alberta hospital, hospital alberta, hospital calgary, alberta health, children hospital amazing, children hospital	alberta, alberta children, calgary, alberta children hospital, alberta childrens, province, children hospital, alberta health, alberta childrens hospital, childrens	province, children, foster, town, legal, appointment, forms, doctors, great, tough	0.19	0.34 (0.1 - 0.5)	35 (17 - 52.5)
7	nurses amazing, nurses fantastic, nurses really, impressed nurses, nurses great, nurses really good, fantastic nurses, fantastic, exceptional, weare	nurses amazing, really impressed nurses, wonderful nurses, nurses fantastic, amazing nurses, nurses great, nurses excellent, nurses really great, just great nurses, impressed nurses	nurses amazing, nurses fantastic, nurses really, impressed nurses, nurses great, nurses really good, fantastic nurses, fantastic, exceptional, weare	, , , , , , , , ,	0.18	0.29 (0.19 - 0.53)	13 (9.5 - 23.5)
8	overall, overall good, good nurses, excellent nurses, really good, excellent really, excellent doctors, consistency, fluids, really good nurses	excellent doctors nurses, excellent nurses, nurses friendly, nurses great, positive experience nurses, really good nurses, good nurses, experience nurses, experience nurse, nurses drs	overall, overall good, good nurses, excellent nurses, really good, excellent really, excellent doctors, consistency, fluids, really good nurses	consistency, excellent, couple, treatment, doctors, wrong, tests, good care, great, nice	0.18	0.33 (0.16 - 0.5)	30 (20.5 - 53.5)
9	surgery, surgeon, operation, surgery went, surgery did, op, performed, common, procedure, child surgery	did surgery doctors, surgeon excellent, child surgery, hospital surgery, did surgery, surgeon good, surgery talked, surgery child, day surgery, surgery doctor	surgery, surgeon, operation, surgery went, surgery did, op, performed, common, procedure, child surgery	surgery, surgeon, operation, second time, second, thing, job, long, comfortable, appointment	0.17	0.2 (0 - 0.36)	39 (26.25 - 58.25)
10	good impressed, good great, good overall, good excellent, really good, really good impressed, impressed amazing, great good, good good, good fantastic	overall really good, overall pretty good, overall really good really, overall excellent, amazing overall good, overall good, excellent really good, good overall good, really good really good, good overall	good impressed, good great, good overall, good excellent, really good, really good impressed, impressed amazing, great good, good good, good fantastic	good, , , , , , , , ,	0.16	0.45 (0.35 - 0.67)	4 (3 - 5)
Legend
Base, KeyBERT, MMR (MaximumMarginalRelevance), and POS (Parts of Speech) are labels for each representation model.

## Sheet: TableS3_Positive_topics
Table S3 - Most positive topics (Model 3)
CPES-IC
Topic #	Base	KeyBERT	MMR	POS	sentiment (median, IQR)	wordcount (median, IQR)
13	excellent care, care got, care received, satisfied care, good care, received, received excellent, care complaints, care excellent, received excellent care	care received excellent care, care received excellent, excellent care complaints, care received good, received excellent care, care got excellent care, excellent care received, received good care, satisfied care received, good care received	excellent care, care got, care received, satisfied care, good care, received, received excellent, care complaints, care excellent, received excellent care	, , , , , , , , ,	0.83 (0.56 - 1.05)	9 (6 - 14)
81	care got good care, excellent care, good care, care felt excellent, care pleased, care got good, felt excellent care, got good care, excellent care pleased, care place	care felt excellent, excellent care st, excellent care excellent care, felt excellent care, care time excellent care, satisfied excellent care, think received excellent care, received excellent care excellent, good good care complaints, excellent care told	care got good care, excellent care, good care, care felt excellent, care pleased, care got good, felt excellent care, got good care, excellent care pleased, care place	, , , , , , , , ,	0.78 (0.56 - 1)	13 (8.75 - 16.5)
75	experience good care, care good experience, experience happy care, good experience care, experience care, experience happy care received, care experience good, experience care good, care good, good experience got	excellent care experience, excellent care good experience, great care experience, excellent care excellent experience, care experience good, experience got good care, experience excellent care, care really good experience, care excellent experience, good experience care	experience good care, care good experience, experience happy care, good experience care, experience care, experience happy care received, care experience good, experience care good, care good, good experience got	, , , , , , , , ,	0.75 (0.56 - 1.03)	15 (12 - 20)
23	satisfied, satisfied happy, satisfied satisfied, happy satisfied, satisfied quite, quite satisfied, happy, quite happy, happy happy, pleased	quite happy satisfied, quite satisfied happy, satisfied quite happy, happy completely satisfied, happy satisfied satisfied, happy totally satisfied, happy satisfied, satisfied happy, overall satisfied good, satisfied extremely pleased	satisfied, satisfied happy, satisfied satisfied, happy satisfied, satisfied quite, quite satisfied, happy, quite happy, happy happy, pleased	, , , , , , , , ,	0.68 (0.51 - 0.9)	5 (4 - 7)
76	care received nurses, received nurses, really good care nurses, care received, care nurses, good care care, outstanding, care nursing, good care nurses, excellent care received nurses	nurses gave excellent care, excellent care received nurses, nurses gave excellent, received excellent care staff, good care nurses fantastic, care received nurses, great nurses care, good care nurses really, nurses care received, excellent care nurses	care received nurses, received nurses, really good care nurses, care received, care nurses, good care care, outstanding, care nursing, good care nurses, excellent care received nurses	, , , , , , , , ,	0.67 (0.49 - 0.85)	19 (12.25 - 24)
86	efficient, organized, organised, quick efficient, organized good, organized impressed, efficient organized, impressed organized, good organized, duties	organized efficient, impressed organized, organized really, organized impressed, really organized, efficient organized, organized excellent, organized good, good organized, efficient overall	efficient, organized, organised, quick efficient, organized good, organized impressed, efficient organized, impressed organized, good organized, duties	, , , , , , , , ,	0.65 (0.38 - 0.85)	8 (5.25 - 15.5)
15	good overall, good excellent, overall good, thought excellent, good think, excellent overall, thought good, pretty good, excellent good, good good	overall pretty good, overall really good, good overall really good, overall good really good, really good overall, just overall good, good overall really, good overall, overall thought good, excellent overall	good overall, good excellent, overall good, thought excellent, good think, excellent overall, thought good, pretty good, excellent good, good good	, , , , , , , , ,	0.51 (0.43 - 0.67)	4 (3 - 5)
79	positive experience, experience positive experience, experience positive, positive, positive experience overall, positive experience just, overall positive experience, overall positive, experience just, experience overall	overall extremely positive experience, overall positive experience, overall positive experience overall, really positive experience, totally positive experience, extremely positive experience, positive experience overall, incredible positive experience, way good positive experience, just positive experience	positive experience, experience positive experience, experience positive, positive, positive experience overall, positive experience just, overall positive experience, overall positive, experience just, experience overall	, , , , , , , , ,	0.51 (0.34 - 0.56)	6 (5.25 - 9)
25	service, good service, excellent service, service excellent, services, service good, happy service, service got, service happy, service service	service got excellent, service good good, gave excellent service, service good, service received excellent, service excellent, service received good, good service good, services good, services excellent	service, good service, excellent service, service excellent, services, service good, happy service, service got, service happy, service service	, , , , , , , , ,	0.5 (0.35 - 0.65)	10 (7 - 14.25)
71	good experience, good experience did, experience treated good experience, good experience positive, really good experience helped, experience treated, good experience couldn, great experience, great experience treated, really good experience	explained good experience, really pleasant experience, good experience thought good, good experience everybody, really good experience great, good experience great experience, pleasant experience really, good experience great, pretty good experience just, lot good experience	good experience, good experience did, experience treated good experience, good experience positive, really good experience helped, experience treated, good experience couldn, great experience, great experience treated, really good experience	, , , , , , , , ,	0.47 (0.32 - 0.57)	15 (10 - 19)
APIES
Topic #	Base	KeyBERT	MMR	POS	sentiment (median, IQR)	wordcount (median, IQR)
35	care child received, child received, received, care child, better care, involved child, happy level, valuable, ask better care, overall received	satisfied care child received, care received child, care child received, happy care child received, appreciative care, care children, taking care kids, satisfied care child, child care, satisfied care	care child received, child received, received, care child, better care, involved child, happy level, valuable, ask better care, overall received	, , , , , , , , ,	0.74 (0.54 - 1.02)	20 (14 - 37)
12	excellent care, care impressed, care got, recieved, taken care, got quickly, impressed care, best care, care got excellent, care say	impressed quality care received, care got excellent, quality care received, excellent care received, impressed quality care, took excellent care, excellent care staff, impressed care received, received best care, just care got excellent	excellent care, care impressed, care got, recieved, taken care, got quickly, impressed care, best care, care got excellent, care say	excellent care, excellent, care, grateful, , , , , ,	0.71 (0.49 - 1.01)	10 (7 - 16.5)
23	really thankful, thankful, thank, services provided, just thankful, thankful hospital, say thank, just grateful, gratitude, care daughter	thankful hospital, hospital thankful, thankful doctors, grateful hospital, thankful stollery hospital, grateful care, thankful care, child grateful, gratitude, thankful	really thankful, thankful, thank, services provided, just thankful, thankful hospital, say thank, just grateful, gratitude, care daughter	, , , , , , , , ,	0.57 (0.36 - 0.73)	21 (16.5 - 32.5)
21	pleased, happy, just happy, quite happy, happy pleased, pretty happy, satisfied, service, excellent thankful, satisfied happy	absolutely loved, pretty happy, pretty satisfied, quite happy, treated happy, really pleased, amazing service, super pleased, just wonderful, quite satisfied	pleased, happy, just happy, quite happy, happy pleased, pretty happy, satisfied, service, excellent thankful, satisfied happy	, , , , , , , , ,	0.55 (0.44 - 0.68)	7 (5.75 - 11)
10	good impressed, good great, good overall, good excellent, really good, really good impressed, impressed amazing, great good, good good, good fantastic	overall really good, overall pretty good, overall really good really, overall excellent, amazing overall good, overall good, excellent really good, good overall good, really good really good, good overall	good impressed, good great, good overall, good excellent, really good, really good impressed, impressed amazing, great good, good good, good fantastic	good, , , , , , , , ,	0.45 (0.35 - 0.67)	4 (3 - 5)
24	good good, excellent great, good quite, good awesome, good fine good, good fine, good went, fine good, ok overall good, time horrible	good went, great went, overall good, went really, quite good, overall, good really good, really good, good wonderful, great	good good, excellent great, good quite, good awesome, good fine good, good fine, good went, fine good, ok overall good, time horrible	, , , , , , , , ,	0.43 (0.34 - 0.58)	3 (3 - 5)
13	fantastic, time great, great fantastic, great amazing, did amazing, absolutely, good happy, incredible, awsome, ease	incredible just great, good took care, did fantastic, did fantastic job, did amazing, everybody wonderful, did really good job, amazing people, great kept, incredible really	fantastic, time great, great fantastic, great amazing, did amazing, absolutely, good happy, incredible, awsome, ease	fantastic, , , , , , , , ,	0.41 (0.28 - 0.45)	9 (4 - 13)
27	care daughter, diapers, hospitable, daughter really good, just kid, friendly hospitable, really good child, make little, good came, got answer	excellent care daughter, took care baby, child good, gave child, good took care, provided excellent care, care baby, treated impressed, diapers, fantastic child	care daughter, diapers, hospitable, daughter really good, just kid, friendly hospitable, really good child, make little, good came, got answer	, , , , , , , , ,	0.39 (0.21 - 0.61)	21 (14 - 26.25)
17	experience staff, great experience staff, staff, staff fantastic, staff wonderful, staff great, expectations, doing blood, lab services, service excellent	staff absolutely amazing good, staff absolutely amazing, great experience staff, amazing experience staff, staff amazing, good experience staff, staff great, really appreciated staff, great staff, staff fantastic	experience staff, great experience staff, staff, staff fantastic, staff wonderful, staff great, expectations, doing blood, lab services, service excellent	staff, amazing, experience, wonderful, amazing experience, , , , ,	0.38 (0.25 - 0.55)	16 (11 - 22.5)
32	stollery, stollery stollery, love stollery, place stollery, love, stollery amazing, stollery family, fantastic actually, don think better, stollery daughter	love stollery, stollery amazing, stollery wonderful, stollery fantastic, stollery, stollery stollery, stollery family, impressed stollery, grateful stollery, place stollery	stollery, stollery stollery, love stollery, place stollery, love, stollery amazing, stollery family, fantastic actually, don think better, stollery daughter	, , , , , , , , ,	0.36 (0.28 - 0.44)	8 (4 - 15.25)
Legend
Base, KeyBERT, MMR (MaximumMarginalRelevance), and POS (Parts of Speech) are labels for each representation model.

## Sheet: TableS4_Negative_topics
Table S4 - Most negative topics (Model 3)
CPES-IC
Topic #	Base	KeyBERT	MMR	POS	sentiment (median, IQR)	wordcount (median, IQR)
74	infection, antibiotics, diff, got infection, bacteria, infection leg, hospital infection, infection operation, difficile, infection left	hospital infection, infection left, infection surgery, infection went, infection operation, infection infection, infection going, infection leg, bad infection, did infection	infection, antibiotics, diff, got infection, bacteria, infection leg, hospital infection, infection operation, difficile, infection left	, , , , , , , , ,	-0.16 (-0.24 - -0.01)	40 (20 - 66)
80	stolen, stole, wallet, purse, security, robbed, phone, theft, bank, dollars	phone stolen, theft, stole money, theft stole, belongings, maybe security, police security, stolen, need better security, wallet disappeared	stolen, stole, wallet, purse, security, robbed, phone, theft, bank, dollars	, , , , , , , , ,	-0.15 (-0.26 - 0)	24.5 (13.5 - 44.25)
11	emergency, ambulance, wait, emergency room, waiting, emerg, time emergency, wait time, long, emergency department	emergency waiting, hospital emergency, wait long emergency, waiting emergency, hours emergency room, ambulance people, getting emergency, waiting time emergency, emergency wait time, wait emergency long	emergency, ambulance, wait, emergency room, waiting, emerg, time emergency, wait time, long, emergency department	, , , , , , , , ,	-0.13 (-0.29 - 0.01)	30 (17 - 55)
28	cold, blankets, hot, heat, warm, temperature, air, cold room, air conditioning, conditioning	hospital cold, blankets cold, cold blankets, rooms cold, cold rooms, warm blankets, cold hospital, warm blanket, room freezing, room cold	cold, blankets, hot, heat, warm, temperature, air, cold room, air conditioning, conditioning	, , , , , , , , ,	-0.12 (-0.23 - 0)	25.5 (15 - 44)
9	noisy, noise, loud, sleep, roommate, quiet, noisy night, night, room noisy, station	noisy nurses, noisy patient, room noisy, night noisy, noisy night, sleep noise, patient room, sleep nurses, station noisy, really noisy	noisy, noise, loud, sleep, roommate, quiet, noisy night, night, room noisy, station	, , , , , , , , ,	-0.1 (-0.23 - 0)	37 (21 - 59)
42	parking, expensive, parking parking, parking terrible, parking situation, just parking, parking just, parking expensive, hard parking, expensive parking	parking horrible, parking terrible, parking sucks, parking expensive, parking terrible parking, expensive parking, parking ridiculous, parking good, parking visitors, terrible parking	parking, expensive, parking parking, parking terrible, parking situation, just parking, parking just, parking expensive, hard parking, expensive parking	, , , , , , , , ,	-0.1 (-0.25 - 0.04)	11 (7 - 22)
45	rude, rude nurse, really rude, rude nurses, head nurse, nurse admitted, just nurse, nurse treated, quite rude, bully	nurses rude, nurses pretty rude, nurse rude, just complaint nurse, complaint nurse, rude nurses, rude nurse, helpful nurse, nurse nice, patient nurses	rude, rude nurse, really rude, rude nurses, head nurse, nurse admitted, just nurse, nurse treated, quite rude, bully	, , , , , , , , ,	-0.1 (-0.26 - 0.01)	34 (20 - 52.75)
53	parking, ticket, parking lot, park, parking hospital, hospital parking, parking parking, parking spot, parking ticket, parked	parking emergency, hospital parking, parking patients, parking hospital atrocious, parking situation, complain parking, parking hospital, issue parking, parking horrible, parking terrible	parking, ticket, parking lot, park, parking hospital, hospital parking, parking parking, parking spot, parking ticket, parked	, , , , , , , , ,	-0.08 (-0.16 - 0.02)	32 (25 - 61.75)
10	iÃ¢, said, couldnÃ¢, didnÃ¢, finally, morning, asked, started, called, told	nurse came, doctor came, nurse said, dr, doctor said, pain medication, infection, medicine, leave, medication	iÃ¢, said, couldnÃ¢, didnÃ¢, finally, morning, asked, started, called, told	, , , , , , , , ,	-0.07 (-0.14 - 0.01)	222 (174 - 301)
20	medication, medications, prescription, morphine, pain medication, pharmacist, tylenol, pharmacy, prescribed, pain killers	medications pain, medication pain, pain medications, hospital prescription, pain medication, pain meds, prescription, medication taking, wrong medication, medications given	medication, medications, prescription, morphine, pain medication, pharmacist, tylenol, pharmacy, prescribed, pain killers	, , , , , , , , ,	-0.07 (-0.22 - 0)	42 (24 - 64)
APIES
Topic #	Base	KeyBERT	MMR	POS	sentiment (median, IQR)	wordcount (median, IQR)
25	waiting time, waiting, waiting er, time lot, infants, think need, emergency, er, hours waiting, hospital stay good	emergency long time, waiting doctor, emergency hours, long emergency, hospital stay good, emergency room, room hospital stay, emergency long, rest hospital stay, hours doctor	waiting time, waiting, waiting er, time lot, infants, think need, emergency, er, hours waiting, hospital stay good	emergency, wait, hours, delayed, capacity, time, bed, issue, ,	-0.07 (-0.21 - 0)	19.5 (13 - 30.25)
34	emergency, triage, time emergency, emergency department, stay night, emergency department hospital, hours hospital, bad experiences, awesome just, great hospital experience	emergency room care, emergency department hospital, emergency staff, great hospital experience, emergency great hospital, hospital stay amazing, emergency department, hospital experience, emergency room, emergency admitted	emergency, triage, time emergency, emergency department, stay night, emergency department hospital, hours hospital, bad experiences, awesome just, great hospital experience	emergency, triage, unpleasant, department, environment, rude, stay, people, amazing, nurses	-0.07 (-0.2 - 0)	28 (13 - 31.5)
11	parking, expensive, pass, pay, park, parking pass, pay parking, parking expensive, ticket, stressed	hospital parking, issue parking, parking expensive, child hospital, pay parking, parking ticket, parking, parking pass, parking lot, stay hospital	parking, expensive, pass, pay, park, parking pass, pay parking, parking expensive, ticket, stressed	parking, expensive, situation, people, board, respect, way, regards, definition, adult	-0.06 (-0.18 - 0.07)	43.5 (22.25 - 77.25)
16	rude, ignored, nurse, basic, mothers, heard, relationship, attitude, acknowledge, relationships	nurses rude, nurse rude, nursing staff, nursing, nurses nurse, nurse assigned, nurse nurse, nurses just, nurse came, nurse	rude, ignored, nurse, basic, mothers, heard, relationship, attitude, acknowledge, relationships	nurse, basic, attitude, way, shift, bedside, hallway, things, work, opinions	-0.05 (-0.16 - 0.04)	61 (31.5 - 93.75)
31	10, gave 10, reason gave, rate, didn 10, drugs, reason, rating, lost, group	gave nurses, nurses looked, nurse picked, rate 10, group nurses, nursing staff child, overall hospital, nurses just great, positive nurses, nurses came	10, gave 10, reason gave, rate, didn 10, drugs, reason, rating, lost, group	group, tender, empathetic, large, cries, infant, skin, regards, survey, cold	-0.03 (-0.08 - 0.03)	44 (22 - 54)
20	iv, vein, blood, poked, arm, needles, veins, taking blood, removed, needle	nurses little, nurses tried, tried times catheter, nurses tried times, younger nurses, catheter, needles, experience nurses, hospital tell, doctor came	iv, vein, blood, poked, arm, needles, veins, taking blood, removed, needle	, , , , , , , , ,	-0.02 (-0.12 - 0.05)	73.5 (40.75 - 108.25)
2	medication, said, told, tests, doctor, pain, condition, dr, medications, pediatrician	diagnosis, pediatrician, drs, medical, infection, doctor, fever, dr, treatment, doctors	medication, said, told, tests, doctor, pain, condition, dr, medications, pediatrician	medication, tests, doctor, pain, condition, son, days, baby, dose, blood	-0.01 (-0.1 - 0.08)	87.5 (41.75 - 161.25)
4	rooms, sleep, room, cleaning, shared, bed, beds, sharing, clean, noise	private rooms, private room, room child, shared room, hospital rooms, share room, sharing room, rooms, clean room, room	rooms, sleep, room, cleaning, shared, bed, beds, sharing, clean, noise	rooms, room, cleaning, bed, beds, noise, night, private, door, difficult	0 (-0.11 - 0.15)	37 (22 - 65.5)
15	discharge, discharged, discharge nurse, afternoon, ready, child discharged, discharge doctor, confusion, planning, papers	discharge nurse, discharge doctor, discharged early, days discharged, got discharged, discharge, night discharged, discharge child, rest time nurses, child discharged	discharge, discharged, discharge nurse, afternoon, ready, child discharged, discharge doctor, confusion, planning, papers	discharge, papers, planning, dehydrated, original, ray, majority, explanation, doctor, step	0 (-0.12 - 0.1)	46 (21 - 58)
5	food, eat, breastfeeding, bring food, meal, meals, bring, menu, eat food, food good	provide food, child food, food hospital, getting food, bring food, access food, issues food, cafeteria food, food cafeteria, breast feeding	food, eat, breastfeeding, bring food, meal, meals, bring, menu, eat food, food good	food, meals, mom, free, parents, diet, sort, horrible, nursing, days	0.02 (-0.09 - 0.22)	35 (21 - 49.25)
Legend
Base, KeyBERT, MMR (MaximumMarginalRelevance), and POS (Parts of Speech) are labels for each representation model.
