# Supplementary material for: Identifying Patient-Reported Care Experiences in Free-Text Survey Comments: Topic Modeling Study
Source: JMIR Med Inform. 2025 Feb 24;13:e63466. doi: 10.2196/63466 (PMC11875393; doi:10.2196/63466)
Supplement: Multimedia Appendix 3 [file medinform-v13-e63466-s003.xlsx]

## Sheet: Pediatric - M1
topic	name	base_representation	keybert	count	sentiment	wordcount
1	child_nurses_hospital_care	['child', 'nurses', 'hospital', 'care', 'good', 'really', 'did', 'time', 'nurse', 'just']	['hospital', 'nurses doctors', 'nurses', 'patient', 'nursing', 'nurse', 'medical', 'drs', 'treatment', 'doctor']	1442	0.13 (-0.03 – 0.38)	38 (20 – 69.75)
2	hospital_care_good_nurses	['hospital', 'care', 'good', 'nurses', 'really', 'excellent', 'great', 'best', 'amazing', 'alberta']	['excellent hospital', 'hospital good', 'best hospital', 'good hospital', 'great hospital', 'children hospital', 'childrens hospital', 'nurses amazing', 'hospital', 'nurses good']	711	0.35 (0.17 – 0.57)	22 (12 – 37)
3	room_rooms_sleep_bed	['room', 'rooms', 'sleep', 'bed', 'stay', 'child', 'night', 'parents', 'clean', 'cleaning']	['private room', 'shared room', 'sharing room', 'rooms', 'hospital', 'room', 'patients', 'isolation', 'private', 'parents stay']	231	0 (-0.11 – 0.14)	39 (22 – 70)
4	said_child_told_doctor	['said', 'child', 'told', 'doctor', 'did', 'pain', 'son', 'hospital', 'know', 'medication']	['medications', 'antibiotics', 'medication', 'drs', 'hospital', 'meds', 'treatment', 'prescription', 'medicine', 'pain medication']	194	-0.03 (-0.11 – 0.06)	129 (50.5 – 209)
5	good_good good_really good_good excellent	['good', 'good good', 'really good', 'good excellent', 'excellent', 'really', 'excellent really', 'awesome good', 'amazing', 'amazing amazing']	['really good', 'really great', 'quite good', 'realy good', 'overall excellent', 'overall good', 'fantastic excellent', 'good went', 'absolutely wonderful', 'excellent great']	79	0.43 (0.35 – 0.6)	3.5 (3 – 5)
6	surgery_surgeon_operation_went	['surgery', 'surgeon', 'operation', 'went', 'did', 'experience', 'child', 'wait', 'great', 'didn']	['did surgery', 'scheduled surgery', 'surgery talked', 'surgeon good', 'hospital surgery', 'surgery', 'day surgery', 'child surgery', 'surgery did', 'surgery went']	76	0.17 (0 – 0.36)	37.5 (26.75 – 59.75)
7	experience_good experience_experience overall_great experience	['experience', 'good experience', 'experience overall', 'great experience', 'good', 'overall', 'experience good', 'great', 'experience great', 'positive experience']	['good experience', 'good experiences', 'great experience', 'excellent experience', 'awesome experience', 'experience great', 'wonderful experience', 'experience good', 'best experience', 'amazing experience']	66	0.34 (0.29 – 0.48)	6.5 (5 – 11)
8	fantastic_amazing_wonderful_great	['fantastic', 'amazing', 'wonderful', 'great', 'absolutely', 'job', 'good', 'incredible', 'amazing excellent', 'great fantastic']	['did fantastic', 'did great', 'did amazing', 'absolutely wonderful', 'everybody wonderful', 'excellent facility', 'incredible really', 'great kept', 'amazing people', 'great did']	63	0.42 (0.28 – 0.48)	9 (4 – 12.5)
9	parking_expensive_pay_pass	['parking', 'expensive', 'pay', 'pass', 'park', 'parking pass', 'hospital', 'pay parking', 'people', 'stressed']	['parking expensive', 'issue parking', 'pay parking', 'parking', 'hospital parking', 'parking lot', 'parking ticket', 'parking pass', 'park', 'tickets']	59	-0.06 (-0.18 – 0.07)	43.5 (22.25 – 77.25)
10	discharge_discharged_doctor_ready	['discharge', 'discharged', 'doctor', 'ready', 'discharge nurse', 'home', 'time', 'nurse', 'stay', 'did']	['discharge nurse', 'discharge doctor', 'discharge child', 'child discharged', 'discharged early', 'discharge', 'day discharge', 'got discharged', 'days discharged', 'discharged']	54	0 (-0.12 – 0.1)	46 (22.25 – 58)
11	staff_experience staff_staff great_great	['staff', 'experience staff', 'staff great', 'great', 'experience', 'amazing', 'staff fantastic', 'staff amazing', 'staff wonderful', 'good']	['staff amazing', 'great staff', 'staff great', 'fantastic staff', 'staff fantastic', 'staff wonderful', 'awesome staff', 'staff really', 'staff friendly', 'experience staff']	52	0.38 (0.25 – 0.55)	16 (11 – 23)
12	food_eat_eat food_meal	['food', 'eat', 'eat food', 'meal', 'menu', 'cafeteria', 'meals', 'food good', 'thing', 'kids']	['issues food', 'bring food', 'food services', 'better food', 'food food', 'food bring', 'child eat', 'getting food', 'food hospital', 'food cafeteria']	51	0.02 (-0.09 – 0.24)	27 (15.5 – 42.5)
13	stay_good stay_stay staff_good	['stay', 'good stay', 'stay staff', 'good', 'stay stay', 'staff', 'fantastic stay', 'son throwing', 'stay good', 'stay really']	['excellent stay', 'good stay', 'amazing stay', 'fantastic stay', 'happy stay', 'admitted stay', 'stay good', 'stay really', 'stay overall', 'able stay']	48	0.32 (0.22 – 0.44)	12 (6 – 26.25)
14	icu_emergency_triage_guess	['icu', 'emergency', 'triage', 'guess', 'names', 'care', 'unit', 'staff', 'ward', 'care icu']	['care icu', 'icu staff', 'emergency care', 'intensive care', 'emergency staff', 'care unit', 'staff care', 'icu unit', 'icu', 'emergency department']	37	0.04 (-0.07 – 0.17)	28 (15 – 45)
15	iv_blood_vein_times	['iv', 'blood', 'vein', 'times', 'poked', 'arm', 'pain', 'nurses', 'taking', 'needles']	['nurses little', 'nurses tried', 'younger nurses', 'catheter', 'needles', 'vein', 'nurse', 'nurses', 'needle', 'veins']	36	-0.02 (-0.12 – 0.05)	73.5 (40.75 – 108.25)
16	communication_doctors_different_lack communication	['communication', 'doctors', 'different', 'lack communication', 'multiple', 'group', 'multiple doctors', 'clear', 'alex', 'actual']	['doctors communicated', 'multiple doctors', 'explanation doctors', 'different hospitals', 'doctors involved', 'better doctors', 'hospital expect', 'drs involved', 'doctors doctors', 'lack communication']	29	0 (-0.1 – 0.09)	28 (17 – 45)
17	food_breastfeeding_bring food_bring	['food', 'breastfeeding', 'bring food', 'bring', 'eat', 'baby', 'meals', 'leave', 'provide', 'husband']	['provide food', 'food patient', 'bring food', 'food bring', 'feeding', 'breast feeding', 'breastfeeding', 'food hospital', 'feed kid', 'meals']	26	0.06 (-0.08 – 0.19)	45.5 (35 – 68)
18	waiting_waiting time_emergency_hours	['waiting', 'waiting time', 'emergency', 'hours', 'time', 'wait', 'long', 'er', 'room', 'waiting er']	['waiting doctor', 'people waiting', 'emergency hours', 'long emergency', 'difficult waiting', 'emergency room', 'hours waiting', 'emergency long', 'time emergency', 'room emergency']	24	-0.07 (-0.21 – 0)	19.5 (13 – 30.25)
19	happy_just happy_quite happy_satisfied	['happy', 'just happy', 'quite happy', 'satisfied', 'quite', 'pleased', 'satisfied happy', 'happy happy', 'pretty happy', 'happy just']	['quite happy', 'pretty happy', 'completely happy', 'really happy', 'satisfied happy', 'good happy', 'happy happy', 'just happy', 'happy really', 'happy just']	23	0.57 (0.49 – 0.68)	7 (4 – 8.5)
20	experience_good experience_experience good_good	['experience', 'good experience', 'experience good', 'good', 'experience really', 'great experience', 'best experience', 'amazing', 'experience great', 'great']	['experience good', 'good experience', 'experience great', 'best experience', 'experience everybody', 'experience amazing', 'experience best', 'experience really', 'experience did', 'experience just']	22	0.29 (0.22 – 0.34)	7 (5.25 – 12.75)
21	good experience_good_experience_nice	['good experience', 'good', 'experience', 'nice', 'better', 'wonderful experience', 'ones', 'fantastic', 'home town', 'experience bad']	['great place', 'experience good', 'good experience', 'wonderful experience', 'liked place', 'experience bad', 'experience', 'experience better', 'parking nice', 'place']	21	0.21 (0.1 – 0.37)	14 (8 – 19)
22	results_test_tell_test results	['results', 'test', 'tell', 'test results', 'tests', 'questions', 'asked questions', 'got results', 'day', 'requested']	['asked tests', 'test results', 'drs did', 'did nurses', 'nurses tell', 'did test', 'tell results', 'results parents', 'blood tests', 'tests']	20	0 (-0.06 – 0.1)	34 (25.25 – 53.25)
23	social_social worker_worker_don	['social', 'social worker', 'worker', 'don', 'nations', 'deals', 'ct scan', 'ct', 'referral', 'brought']	['social workers', 'social worker', 'hospital social', 'saw social', 'social', 'worker visit', 'like social', 'hospital nice', 'nurse did', 'worker']	18	0.22 (-0.01 – 0.3)	37 (16.5 – 65.5)
24	_rate_reason_nurses	['10', 'rate', 'reason', 'nurses', 'shift', 'rating', 'gave', 'lost', 'group', 'gave 10']	['nurses rate', 'gave nurses', 'nurses looked', '10 night', 'rate 10', 'nurses came', 'group nurses', 'nurse picked', 'day nurses', 'positive nurses']	18	-0.02 (-0.08 – 0.1)	39.5 (22.75 – 52.5)
25	emerg_emergency_long_room	['emerg', 'emergency', 'long', 'room', 'hours', 'hot', 'hot fever', 'room hours', 'department', 'child died']	['hospital emerg', 'emerg doctor', 'doctor emerg', 'emerg treated', 'went emerg', 'wait emerg', 'emerg', 'child emergency', 'emergency department', 'emergency']	17	-0.08 (-0.22 – 0.13)	40 (26 – 66)
26	stollery_love stollery_love_stollery amazing	['stollery', 'love stollery', 'love', 'stollery amazing', 'saved', 'absolutely', 'grateful', 'life', 'hugh', 've impressed']	['love stollery', 'stollery amazing', 'stollery', 'stollery wonderful', 'stollery fantastic', 'stollery family', 'impressed stollery', 'thank stollery', 'grateful stollery', 'stollery saved']	16	0.36 (0.28 – 0.44)	8 (4 – 15.25)
27	service_pleased_services_satisfied	['service', 'pleased', 'services', 'satisfied', 'happy service', 'happy', 'truly impressed', 'excelent just', 'satisfied service', 'completly']	['amazing service', 'satisfied service', 'best service', 'quality service', 'service really', 'happy service', 'service', 'super pleased', 'services provided', 'service staff']	14	0.47 (0.39 – 0.56)	11 (7.5 – 16.75)
28	pediatric_pediatric ward_ward_history	['pediatric', 'pediatric ward', 'ward', 'history', 'setup', 'exceeded expectations', 'department really', 'coping', 'ward awesome', 'really tried']	['pediatric ward', 'pediatric', 'ward awesome', 'ward nice', 'staff caring', 'ward', 'health children', 'medical', 'ward just', 'good care']	13	0.23 (0 – 0.3)	13 (6 – 25)
29	hosp_courtesy_exp_hosptial	['hosp', 'courtesy', 'exp', 'hosptial', 'good', 'care good', 'really', 'treated', 'didnt', 'listen']	['hosp', 'hosptial', 'good hospital', 'tranfer', 'nurses really', 'told nurses', 'needed hospitalized', 'hospital staff', 'treated really', 'drs good']	11	0.36 (0.26 – 0.5)	19 (13 – 39.5)

## Sheet: Pediatric - M2
topic	name	base_representation	keybert	count	sentiment	wordcount
1	really good_good experience_nurses doctors_nursing staff	['really good', 'good experience', 'nurses doctors', 'nursing staff', 'good care', 'doctors nurses', 'care received', 'drs nurses', 'excellent care', 'positive experience']	['hospital experience', 'nurses amazing', 'nurses good', 'nurses great', 'great nurses', 'good nurses', 'hospital good', 'excellent care', 'good hospital', 'nurses did']	1302	0.18 (-0.01 – 0.42)	33 (18 – 60)
2	good hospital_really good_doctors nurses_nurses doctors	['good hospital', 'really good', 'doctors nurses', 'nurses doctors', 'care child', 'good care', 'hospital stay', 'good experience', 'hospital staff', 'best hospital']	['hospital experience', 'excellent hospital', 'good experience hospital', 'good hospital', 'hospital good', 'children hospital', 'childrens hospital', 'best hospital', 'child hospital', 'amazing hospital']	1151	0.17 (-0.01 – 0.41)	32 (16 – 74)
3	sharing room_private room_shared room_cleaning staff	['sharing room', 'private room', 'shared room', 'cleaning staff', 'parents stay', 'little bit', 'room child', 'private rooms', 'stay overnight', 'share room']	['hospital rooms', 'room shared room', 'room child', 'shared room', 'private rooms', 'private room', 'families room', 'share room', 'sharing room', 'family room']	218	0 (-0.11 – 0.15)	37 (22 – 65.5)
4	bring food_eat food_food good_high chair	['bring food', 'eat food', 'food good', 'high chair', 'food hospital', 'lot food', 'like wasn', 'food really', 'need improve', 'breast feeding']	['provide food', 'child food', 'provide meals', 'bring food', 'access food', 'parents food', 'getting food', 'issues food', 'hospital eat', 'food hospital']	100	0.02 (-0.09 – 0.22)	35 (21 – 49.25)
5	alberta children_alberta children hospital_children hospital_alberta childrens	['alberta children', 'alberta children hospital', 'children hospital', 'alberta childrens', 'childrens hospital', 'alberta childrens hospital', 'alberta health', 'health care', 'hospital alberta', 'doctors nurses']	['best hospital alberta', 'alberta childrens hospital', 'alberta children hospital', 'hospitals alberta', 'hospital alberta', 'alberta hospital', 'hospital calgary', 'children hospital amazing', 'hospital calgary just', 'children hospital']	79	0.34 (0.1 – 0.5)	35 (17 – 52.5)
6	surgery went_surgery did_surgery child_post op	['surgery went', 'surgery did', 'surgery child', 'post op', 'child surgery', 'wait days', 'did excellent', 'second time', 'wait long', 'feel comfortable']	['child surgery', 'surgeon excellent', 'surgery child', 'having surgery', 'did surgery', 'hospital surgery', 'surgeon good', 'day surgery', 'hospital stay experience', 'surgery talked']	70	0.2 (0 – 0.36)	39 (26.25 – 58.25)
7	really good_good impressed_good great_good overall	['really good', 'good impressed', 'good great', 'good overall', 'good good', 'good excellent', 'great good', 'excellent really good', 'good fantastic', 'really good impressed']	['really good really good', 'really good', 'good really good', 'really good good', 'excellent really good', 'just really good', 'great really good', 'really great good', 'really great', 'really good really']	66	0.45 (0.35 – 0.67)	4 (3 – 5)
8	parking pass_pay parking_parking expensive_hospital parking	['parking pass', 'pay parking', 'parking expensive', 'hospital parking', 'royal alec', 'parking ticket', 'people coming', 'child waiting', 'parking lot', 'going lot']	['going hospital parking', 'hospital parking', 'parking hospital', 'issue parking', 'pay parking', 'parking expensive', 'parking ticket', 'child hospital', 'parking nice', 'hospital accommodate']	59	-0.06 (-0.18 – 0.07)	43.5 (22.25 – 77.25)
9	time great_great amazing_great fantastic_did amazing	['time great', 'great amazing', 'great fantastic', 'did amazing', 'good happy', 'took care', 'everybody wonderful', 'ask better care', 'amazing helped', 'amazing ve']	['did really good', 'incredible just great', 'did really good job', 'did amazing', 'did fantastic job', 'did great', 'did fantastic', 'did amazing job', 'fantastic good experience good', 'really great']	57	0.41 (0.28 – 0.45)	9 (4 – 13)
10	good experience_experience overall_great experience_good experience overall	['good experience', 'experience overall', 'great experience', 'good experience overall', 'experience good experience', 'experience great', 'experience overall good', 'good experience good experience', 'experience really', 'good experience great']	['good experience great experience', 'good experience overall', 'good experience overall good', 'good experience great', 'great experience overall', 'far good experience', 'overall really good experience', 'really good experience', 'experience great experience overall', 'experience really great']	57	0.34 (0.25 – 0.46)	6 (5 – 10)
11	good experience_just happy_quite happy_happy happy	['good experience', 'just happy', 'quite happy', 'happy happy', 'pretty happy', 'happy really', 'good experience great experience', 'experience great experience', 'good experience great', 'experience good']	['good experience everybody', 'good experience great experience', 'good experience good experience', 'good experience good', 'good experience great', 'experience good experience great', 'experience good', 'experience great experience', 'good experience', 'far good experience']	55	0.46 (0.31 – 0.57)	7 (5.5 – 12)
12	discharge nurse_child discharged_discharge doctor_discharged early	['discharge nurse', 'child discharged', 'discharge doctor', 'discharged early', 'going home', 'parents informed', 'stayed nights', 'discharge child', 'days discharged', 'new medication']	['discharge nurse', 'discharge child', 'discharge doctor', 'child discharged', 'discharged early', 'post discharge', 'got discharged', 'night discharged', 'days discharged', 'nurse experience']	53	0 (-0.12 – 0.1)	46 (21 – 58)
13	good stay_stay staff_stay stay_son throwing	['good stay', 'stay staff', 'stay stay', 'son throwing', 'stay good', 'stay time', 'stay really', 'stay really good', 'amazing stay', 'stay hotel']	['excellent stay', 'good stay', 'amazing stay', 'really pleasant stay', 'overall amazing stay', 'overall good stay', 'pleasant stay', 'didn stay', 'overall stay good', 'excellent stay staff']	48	0.33 (0.23 – 0.44)	12 (6 – 24.5)
14	taking blood_blood work_tried times_hard time	['taking blood', 'blood work', 'tried times', 'hard time', 'doctor came', 'nurses tried times', 'doing time', 'nurses tried', 'did know', 'younger nurses']	['nurses little', 'nurses children', 'nurses different', 'nurses little bit', 'nurses tried', 'nurses tried times', 'change nurse', 'moving nurse said', 'nurses going', 'having nurses']	36	-0.02 (-0.12 – 0.05)	73.5 (40.75 – 108.25)
15	good good_excellent great_good went_good fine good	['good good', 'excellent great', 'good went', 'good fine good', 'perfect good', 'ok overall', 'good wonderful good', 'good quite', 'time horrible', 'good fine']	['good went', 'great went', 'overall good', 'went really', 'quite good', 'good really good', 'really good', 'good wonderful', 'good fine', 'good fine good']	26	0.43 (0.34 – 0.58)	3 (3 – 5)
16	waiting time_waiting er_time lot_think need	['waiting time', 'waiting er', 'time lot', 'think need', 'hospital stay good', 'hours waiting', 'time emergency', 'wait times', 'son got', 'wait time']	['waiting doctor', 'emergency long time', 'people waiting', 'emergency hours', 'long emergency', 'emergency room', 'waiting room', 'difficult waiting', 'emergency long', 'hospital stay']	24	-0.07 (-0.21 – 0)	19.5 (13 – 30.25)
17	good experience_say good experience_experience bad_great place	['good experience', 'say good experience', 'experience bad', 'great place', 'home town', 'parking nice', 'fantastic actually', 'thought amazing', 'like good ones', 'situation way']	['great place', 'say good experience', 'experience good', 'liked place', 'good experience', 'experience bad', 'wonderful experience', 'amazing good experience', 'experience better', 'like good ones']	19	0.21 (0.13 – 0.37)	13 (8 – 18.5)
18	social worker_ct scan_going ct_going ct scan	['social worker', 'ct scan', 'going ct', 'going ct scan', 'far away', 'social workers', 'hospital nice', 'nurse did', 'don think', 'hard child nice']	['social worker visit', 'saw social worker', 'social worker came', 'hospital social worker', 'social workers', 'social worker', 'hospital social', 'saw social', 'worker visit', 'worker came']	18	0.22 (-0.01 – 0.3)	37 (16.5 – 65.5)
19	gave _reason gave_didn _drugs given	['gave 10', 'reason gave', 'didn 10', 'drugs given', 'didn understand', 'staff lack', 'staff lack communication', 'doctor excellent', '10 lab', 'comfortable care']	['hospital staff', 'nurses staff', 'gave nurses', 'nurses looked', 'nurse picked', 'group nurses', 'nurses just great', 'nursing staff', 'nurses doctors', 'nurses just']	17	-0.03 (-0.08 – 0.03)	44 (22 – 54)
20	love stollery_stollery amazing_fantastic actually_stollery saved	['love stollery', 'stollery amazing', 'fantastic actually', 'stollery saved', 'stollery family', 'stollery daughter', 'amazing fantastic', 'feel little', 'absolutely phenomenal', 'don think better']	['love stollery', 'stollery amazing', 'stollery wonderful', 'stollery fantastic', 'stollery family', 'impressed stollery', 'grateful stollery', 'thank stollery', 'stollery daughter', 'stollery saved']	16	0.36 (0.28 – 0.44)	8 (4 – 15.25)

## Sheet: Pediatric - M3
topic	name	base_representation	keybert	mmr	pos	count	sentiment	wordcount
1	communication_positive_treated_great	['communication', 'positive', 'treated', 'great', 'really good', 'day', 'drs', 'emergency', 'excellent', 'thing']	['drs nurses', 'nursing staff', 'nurses doctors', 'pediatric', 'nursing', 'emergency', 'healthcare', 'nurse', 'treated', 'good care']	['communication', 'positive', 'treated', 'great', 'really good', 'day', 'drs', 'emergency', 'excellent', 'thing']	['communication', 'positive', 'great', 'day', 'emergency', 'excellent', 'hours', 'nice', 'children', 'experience']	1302	0.18 (-0.01 – 0.42)	33 (18 – 60)
2	medication_said_told_tests	['medication', 'said', 'told', 'tests', 'doctor', 'pain', 'condition', 'dr', 'medications', 'pediatrician']	['diagnosis', 'pediatrician', 'drs', 'medical', 'infection', 'doctor', 'fever', 'dr', 'treatment', 'doctors']	['medication', 'said', 'told', 'tests', 'doctor', 'pain', 'condition', 'dr', 'medications', 'pediatrician']	['medication', 'tests', 'doctor', 'pain', 'condition', 'son', 'days', 'baby', 'dose', 'blood']	408	-0.01 (-0.1 – 0.08)	87.5 (41.75 – 161.25)
3	good hospital_best hospital_excellent hospital_hospital hospital	['good hospital', 'best hospital', 'excellent hospital', 'hospital hospital', 'best', 'hospital good', 'amazing hospital', 'hospitals', 'recommend hospital', 'great hospital']	['hospital good experience', 'hospital excellent', 'excellent hospital', 'hospital experience', 'good experience hospital', 'wonderful hospital', 'amazing hospital', 'hospital amazing', 'best hospital', 'hospital great']	['good hospital', 'best hospital', 'excellent hospital', 'hospital hospital', 'best', 'hospital good', 'amazing hospital', 'hospitals', 'recommend hospital', 'great hospital']	['good hospital', 'best hospital', 'best', 'hospitals', 'great hospital', 'happy', 'good experience', 'amazing', 'city', 'experience']	247	0.3 (0.16 – 0.48)	21 (12 – 34.5)
4	rooms_sleep_room_cleaning	['rooms', 'sleep', 'room', 'cleaning', 'shared', 'bed', 'beds', 'sharing', 'clean', 'noise']	['private rooms', 'private room', 'room child', 'shared room', 'hospital rooms', 'share room', 'sharing room', 'rooms', 'clean room', 'room']	['rooms', 'sleep', 'room', 'cleaning', 'shared', 'bed', 'beds', 'sharing', 'clean', 'noise']	['rooms', 'room', 'cleaning', 'bed', 'beds', 'noise', 'night', 'private', 'door', 'difficult']	218	0 (-0.11 – 0.15)	37 (22 – 65.5)
5	food_eat_breastfeeding_bring food	['food', 'eat', 'breastfeeding', 'bring food', 'meal', 'meals', 'bring', 'menu', 'eat food', 'food good']	['provide food', 'child food', 'food hospital', 'getting food', 'bring food', 'access food', 'issues food', 'cafeteria food', 'food cafeteria', 'breast feeding']	['food', 'eat', 'breastfeeding', 'bring food', 'meal', 'meals', 'bring', 'menu', 'eat food', 'food good']	['food', 'meals', 'mom', 'free', 'parents', 'diet', 'sort', 'horrible', 'nursing', 'days']	100	0.02 (-0.09 – 0.22)	35 (21 – 49.25)
6	alberta_alberta children_calgary_alberta children hospital	['alberta', 'alberta children', 'calgary', 'alberta children hospital', 'alberta childrens', 'province', 'children hospital', 'alberta health', 'alberta childrens hospital', 'childrens']	['alberta children hospital', 'alberta childrens hospital', 'best hospital alberta', 'hospitals alberta', 'alberta hospital', 'hospital alberta', 'hospital calgary', 'alberta health', 'children hospital amazing', 'children hospital']	['alberta', 'alberta children', 'calgary', 'alberta children hospital', 'alberta childrens', 'province', 'children hospital', 'alberta health', 'alberta childrens hospital', 'childrens']	['province', 'children', 'foster', 'town', 'legal', 'appointment', 'forms', 'doctors', 'great', 'tough']	79	0.34 (0.1 – 0.5)	35 (17 – 52.5)
7	nurses amazing_nurses fantastic_nurses really_impressed nurses	['nurses amazing', 'nurses fantastic', 'nurses really', 'impressed nurses', 'nurses great', 'nurses really good', 'fantastic nurses', 'fantastic', 'exceptional', 'weare']	['nurses amazing', 'really impressed nurses', 'wonderful nurses', 'nurses fantastic', 'amazing nurses', 'nurses great', 'nurses excellent', 'nurses really great', 'just great nurses', 'impressed nurses']	['nurses amazing', 'nurses fantastic', 'nurses really', 'impressed nurses', 'nurses great', 'nurses really good', 'fantastic nurses', 'fantastic', 'exceptional', 'weare']	['', '', '', '', '', '', '', '', '', '']	75	0.29 (0.19 – 0.53)	13 (9.5 – 23.5)
8	overall_overall good_good nurses_excellent nurses	['overall', 'overall good', 'good nurses', 'excellent nurses', 'really good', 'excellent really', 'excellent doctors', 'consistency', 'fluids', 'really good nurses']	['excellent doctors nurses', 'excellent nurses', 'nurses friendly', 'nurses great', 'positive experience nurses', 'really good nurses', 'good nurses', 'experience nurses', 'experience nurse', 'nurses drs']	['overall', 'overall good', 'good nurses', 'excellent nurses', 'really good', 'excellent really', 'excellent doctors', 'consistency', 'fluids', 'really good nurses']	['consistency', 'excellent', 'couple', 'treatment', 'doctors', 'wrong', 'tests', 'good care', 'great', 'nice']	75	0.33 (0.16 – 0.5)	30 (20.5 – 53.5)
9	surgery_surgeon_operation_surgery went	['surgery', 'surgeon', 'operation', 'surgery went', 'surgery did', 'op', 'performed', 'common', 'procedure', 'child surgery']	['did surgery doctors', 'surgeon excellent', 'child surgery', 'hospital surgery', 'did surgery', 'surgeon good', 'surgery talked', 'surgery child', 'day surgery', 'surgery doctor']	['surgery', 'surgeon', 'operation', 'surgery went', 'surgery did', 'op', 'performed', 'common', 'procedure', 'child surgery']	['surgery', 'surgeon', 'operation', 'second time', 'second', 'thing', 'job', 'long', 'comfortable', 'appointment']	70	0.2 (0 – 0.36)	39 (26.25 – 58.25)
10	good impressed_good great_good overall_good excellent	['good impressed', 'good great', 'good overall', 'good excellent', 'really good', 'really good impressed', 'impressed amazing', 'great good', 'good good', 'good fantastic']	['overall really good', 'overall pretty good', 'overall really good really', 'overall excellent', 'amazing overall good', 'overall good', 'excellent really good', 'good overall good', 'really good really good', 'good overall']	['good impressed', 'good great', 'good overall', 'good excellent', 'really good', 'really good impressed', 'impressed amazing', 'great good', 'good good', 'good fantastic']	['good', '', '', '', '', '', '', '', '', '']	66	0.45 (0.35 – 0.67)	4 (3 – 5)
11	parking_expensive_pass_pay	['parking', 'expensive', 'pass', 'pay', 'park', 'parking pass', 'pay parking', 'parking expensive', 'ticket', 'stressed']	['hospital parking', 'issue parking', 'parking expensive', 'child hospital', 'pay parking', 'parking ticket', 'parking', 'parking pass', 'parking lot', 'stay hospital']	['parking', 'expensive', 'pass', 'pay', 'park', 'parking pass', 'pay parking', 'parking expensive', 'ticket', 'stressed']	['parking', 'expensive', 'situation', 'people', 'board', 'respect', 'way', 'regards', 'definition', 'adult']	59	-0.06 (-0.18 – 0.07)	43.5 (22.25 – 77.25)
12	excellent care_care impressed_care got_recieved	['excellent care', 'care impressed', 'care got', 'recieved', 'taken care', 'got quickly', 'impressed care', 'best care', 'care got excellent', 'care say']	['impressed quality care received', 'care got excellent', 'quality care received', 'excellent care received', 'impressed quality care', 'took excellent care', 'excellent care staff', 'impressed care received', 'received best care', 'just care got excellent']	['excellent care', 'care impressed', 'care got', 'recieved', 'taken care', 'got quickly', 'impressed care', 'best care', 'care got excellent', 'care say']	['excellent care', 'excellent', 'care', 'grateful', '', '', '', '', '', '']	58	0.71 (0.49 – 1.01)	10 (7 – 16.5)
13	fantastic_time great_great fantastic_great amazing	['fantastic', 'time great', 'great fantastic', 'great amazing', 'did amazing', 'absolutely', 'good happy', 'incredible', 'awsome', 'ease']	['incredible just great', 'good took care', 'did fantastic', 'did fantastic job', 'did amazing', 'everybody wonderful', 'did really good job', 'amazing people', 'great kept', 'incredible really']	['fantastic', 'time great', 'great fantastic', 'great amazing', 'did amazing', 'absolutely', 'good happy', 'incredible', 'awsome', 'ease']	['fantastic', '', '', '', '', '', '', '', '', '']	57	0.41 (0.28 – 0.45)	9 (4 – 13)
14	experience overall_good experience_good experience overall_experience good experience	['experience overall', 'good experience', 'good experience overall', 'experience good experience', 'great experience', 'experience overall good', 'experience great', 'experience', 'good experience great', 'good experience good experience']	['overall really good experience', 'great experience overall', 'overall great experience', 'good experience overall', 'overall good experience', 'good experience overall good', 'good experience great experience', 'really good experience', 'really great experience great', 'experience great experience overall']	['experience overall', 'good experience', 'good experience overall', 'experience good experience', 'great experience', 'experience overall good', 'experience great', 'experience', 'good experience great', 'good experience good experience']	['good experience', 'experience', 'best experience', 'sports', 'terrible experience', 'instructions', 'good', 'clear', 'terrible', 'best']	57	0.34 (0.25 – 0.46)	6 (5 – 10)
15	discharge_discharged_discharge nurse_afternoon	['discharge', 'discharged', 'discharge nurse', 'afternoon', 'ready', 'child discharged', 'discharge doctor', 'confusion', 'planning', 'papers']	['discharge nurse', 'discharge doctor', 'discharged early', 'days discharged', 'got discharged', 'discharge', 'night discharged', 'discharge child', 'rest time nurses', 'child discharged']	['discharge', 'discharged', 'discharge nurse', 'afternoon', 'ready', 'child discharged', 'discharge doctor', 'confusion', 'planning', 'papers']	['discharge', 'papers', 'planning', 'dehydrated', 'original', 'ray', 'majority', 'explanation', 'doctor', 'step']	53	0 (-0.12 – 0.1)	46 (21 – 58)
16	rude_ignored_nurse_basic	['rude', 'ignored', 'nurse', 'basic', 'mothers', 'heard', 'relationship', 'attitude', 'acknowledge', 'relationships']	['nurses rude', 'nurse rude', 'nursing staff', 'nursing', 'nurses nurse', 'nurse assigned', 'nurse nurse', 'nurses just', 'nurse came', 'nurse']	['rude', 'ignored', 'nurse', 'basic', 'mothers', 'heard', 'relationship', 'attitude', 'acknowledge', 'relationships']	['nurse', 'basic', 'attitude', 'way', 'shift', 'bedside', 'hallway', 'things', 'work', 'opinions']	52	-0.05 (-0.16 – 0.04)	61 (31.5 – 93.75)
17	experience staff_great experience staff_staff_staff fantastic	['experience staff', 'great experience staff', 'staff', 'staff fantastic', 'staff wonderful', 'staff great', 'expectations', 'doing blood', 'lab services', 'service excellent']	['staff absolutely amazing good', 'staff absolutely amazing', 'great experience staff', 'amazing experience staff', 'staff amazing', 'good experience staff', 'staff great', 'really appreciated staff', 'great staff', 'staff fantastic']	['experience staff', 'great experience staff', 'staff', 'staff fantastic', 'staff wonderful', 'staff great', 'expectations', 'doing blood', 'lab services', 'service excellent']	['staff', 'amazing', 'experience', 'wonderful', 'amazing experience', '', '', '', '', '']	51	0.38 (0.25 – 0.55)	16 (11 – 22.5)
18	good stay_stay staff_stay_stay stay	['good stay', 'stay staff', 'stay', 'stay stay', 'son throwing', 'stay really', 'stay time', 'stay good', 'stay hotel', 'amazing stay']	['excellent stay staff', 'excellent stay', 'overall amazing stay', 'amazing stay', 'stay hotel', 'good stay', 'stay staff', 'admitted stay', 'happy stay', 'overall stay good']	['good stay', 'stay staff', 'stay', 'stay stay', 'son throwing', 'stay really', 'stay time', 'stay good', 'stay hotel', 'amazing stay']	['stay', 'amazing stay', 'house', 'possible', 'positive', 'positive experience', 'city', 'amazing', 'awesome', 'situation']	48	0.33 (0.23 – 0.44)	12 (6 – 24.5)
19	nicu_nurses nicu_staff nicu_nicu unit	['nicu', 'nurses nicu', 'staff nicu', 'nicu unit', 'picu', 'nicu nurses', 'time picu', 'identification', 'unit amazing', 'difficult time']	['nurses nicu', 'nicu nurses', 'staff nicu', 'baby nicu', 'nicu department', 'nicu really', 'nicu', 'picu nurse', 'nicu unit', 'nicu stay']	['nicu', 'nurses nicu', 'staff nicu', 'nicu unit', 'picu', 'nicu nurses', 'time picu', 'identification', 'unit amazing', 'difficult time']	['', '', '', '', '', '', '', '', '', '']	40	0.29 (0.17 – 0.41)	22 (15 – 32)
20	iv_vein_blood_poked	['iv', 'vein', 'blood', 'poked', 'arm', 'needles', 'veins', 'taking blood', 'removed', 'needle']	['nurses little', 'nurses tried', 'tried times catheter', 'nurses tried times', 'younger nurses', 'catheter', 'needles', 'experience nurses', 'hospital tell', 'doctor came']	['iv', 'vein', 'blood', 'poked', 'arm', 'needles', 'veins', 'taking blood', 'removed', 'needle']	['', '', '', '', '', '', '', '', '', '']	36	-0.02 (-0.12 – 0.05)	73.5 (40.75 – 108.25)
21	pleased_happy_just happy_quite happy	['pleased', 'happy', 'just happy', 'quite happy', 'happy pleased', 'pretty happy', 'satisfied', 'service', 'excellent thankful', 'satisfied happy']	['absolutely loved', 'pretty happy', 'pretty satisfied', 'quite happy', 'treated happy', 'really pleased', 'amazing service', 'super pleased', 'just wonderful', 'quite satisfied']	['pleased', 'happy', 'just happy', 'quite happy', 'happy pleased', 'pretty happy', 'satisfied', 'service', 'excellent thankful', 'satisfied happy']	['', '', '', '', '', '', '', '', '', '']	32	0.55 (0.44 – 0.68)	7 (5.75 – 11)
22	staff nurses_baby went food_look baby went_care baby	['staff nurses', 'baby went food', 'look baby went', 'care baby', 'involved', 'went food', 'look baby', 'nurses involved', 'really really', 'baby went']	['nurses excellent', 'nurses amazing', 'nurses took care baby', 'really impressed nurses', 'great nursing staff', 'nurses doctors really nice', 'nurses amazing child', 'nurses good', 'impressed nurses', 'nurses involved']	['staff nurses', 'baby went food', 'look baby went', 'care baby', 'involved', 'went food', 'look baby', 'nurses involved', 'really really', 'baby went']	['', '', '', '', '', '', '', '', '', '']	30	0.33 (0.19 – 0.53)	38.5 (27.75 – 56.5)
23	really thankful_thankful_thank_services provided	['really thankful', 'thankful', 'thank', 'services provided', 'just thankful', 'thankful hospital', 'say thank', 'just grateful', 'gratitude', 'care daughter']	['thankful hospital', 'hospital thankful', 'thankful doctors', 'grateful hospital', 'thankful stollery hospital', 'grateful care', 'thankful care', 'child grateful', 'gratitude', 'thankful']	['really thankful', 'thankful', 'thank', 'services provided', 'just thankful', 'thankful hospital', 'say thank', 'just grateful', 'gratitude', 'care daughter']	['', '', '', '', '', '', '', '', '', '']	27	0.57 (0.36 – 0.73)	21 (16.5 – 32.5)
24	good good_excellent great_good quite_good awesome	['good good', 'excellent great', 'good quite', 'good awesome', 'good fine good', 'good fine', 'good went', 'fine good', 'ok overall good', 'time horrible']	['good went', 'great went', 'overall good', 'went really', 'quite good', 'overall', 'good really good', 'really good', 'good wonderful', 'great']	['good good', 'excellent great', 'good quite', 'good awesome', 'good fine good', 'good fine', 'good went', 'fine good', 'ok overall good', 'time horrible']	['', '', '', '', '', '', '', '', '', '']	26	0.43 (0.34 – 0.58)	3 (3 – 5)
25	waiting time_waiting_waiting er_time lot	['waiting time', 'waiting', 'waiting er', 'time lot', 'infants', 'think need', 'emergency', 'er', 'hours waiting', 'hospital stay good']	['emergency long time', 'waiting doctor', 'emergency hours', 'long emergency', 'hospital stay good', 'emergency room', 'room hospital stay', 'emergency long', 'rest hospital stay', 'hours doctor']	['waiting time', 'waiting', 'waiting er', 'time lot', 'infants', 'think need', 'emergency', 'er', 'hours waiting', 'hospital stay good']	['emergency', 'wait', 'hours', 'delayed', 'capacity', 'time', 'bed', 'issue', '', '']	24	-0.07 (-0.21 – 0)	19.5 (13 – 30.25)
26	good experience_experience good experience_good experience great experience_good experience good	['good experience', 'experience good experience', 'good experience great experience', 'good experience good', 'experience great experience', 'experience really', 'experience good', 'good experience good experience', 'good experience great', 'best experience']	['experience great experience overall', 'good experience everybody', 'experience really great', 'experience great', 'good experience great experience', 'good experience great', 'experience amazing', 'experience really good', 'experience good experience great', 'really good experience great']	['good experience', 'experience good experience', 'good experience great experience', 'good experience good', 'experience great experience', 'experience really', 'experience good', 'good experience good experience', 'good experience great', 'best experience']	['good experience', 'experience', 'good', '', '', '', '', '', '', '']	23	0.31 (0.22 – 0.35)	7 (5.5 – 13)
27	care daughter_diapers_hospitable_daughter really good	['care daughter', 'diapers', 'hospitable', 'daughter really good', 'just kid', 'friendly hospitable', 'really good child', 'make little', 'good came', 'got answer']	['excellent care daughter', 'took care baby', 'child good', 'gave child', 'good took care', 'provided excellent care', 'care baby', 'treated impressed', 'diapers', 'fantastic child']	['care daughter', 'diapers', 'hospitable', 'daughter really good', 'just kid', 'friendly hospitable', 'really good child', 'make little', 'good came', 'got answer']	['', '', '', '', '', '', '', '', '', '']	22	0.39 (0.21 – 0.61)	21 (14 – 26.25)
28	hospital stollery_stollery hospital_stollery_stollery best	['hospital stollery', 'stollery hospital', 'stollery', 'stollery best', 'stollery amazing hospital', 'stollery amazing', 'child stollery', 'notch', 'stollery excellent', 'compared']	['stollery best hospital', 'stollery amazing hospital', 'stollery hospital really', 'hospital stollery', 'stollery fantastic hospital', 'stollery hospital', 'stollery excellent care', 'stollery childrens hospital', 'childrens hospital stollery', 'hospital really good doctors']	['hospital stollery', 'stollery hospital', 'stollery', 'stollery best', 'stollery amazing hospital', 'stollery amazing', 'child stollery', 'notch', 'stollery excellent', 'compared']	['notch', 'excellent', 'care', '', '', '', '', '', '', '']	20	0.29 (0.19 – 0.44)	15.5 (9 – 19)
29	home town_doesn matter_fantastic actually_say good experience	['home town', 'doesn matter', 'fantastic actually', 'say good experience', 'situation way', 'better going', 'caring sensitive', 'liked place', 'great place', 'like good ones']	['say good experience', 'great place', 'experience good', 'good experience', 'liked place', 'experience bad', 'wonderful experience', 'amazing good experience', 'experience', 'experience better']	['home town', 'doesn matter', 'fantastic actually', 'say good experience', 'situation way', 'better going', 'caring sensitive', 'liked place', 'great place', 'like good ones']	['great place', 'chaotic', 'place', 'great', '', '', '', '', '', '']	19	0.21 (0.13 – 0.37)	13 (8 – 18.5)
30	social worker_worker_social_nations	['social worker', 'worker', 'social', 'nations', 'deals', 'ct scan', 'ct', 'referral', 'going ct', 'going ct scan']	['hospital social worker', 'social worker visit', 'hospital social', 'social worker came', 'social workers', 'saw social worker', 'social worker', 'nurses really good kids', 'hospital nice', 'helped lot staff']	['social worker', 'worker', 'social', 'nations', 'deals', 'ct scan', 'ct', 'referral', 'going ct', 'going ct scan']	['social worker', 'worker', 'social', 'paper', 'help', 'nice', 'real', 'members', 'poor', 'support']	18	0.22 (-0.01 – 0.3)	37 (16.5 – 65.5)
31	_gave _reason gave_rate	['10', 'gave 10', 'reason gave', 'rate', 'didn 10', 'drugs', 'reason', 'rating', 'lost', 'group']	['gave nurses', 'nurses looked', 'nurse picked', 'rate 10', 'group nurses', 'nursing staff child', 'overall hospital', 'nurses just great', 'positive nurses', 'nurses came']	['10', 'gave 10', 'reason gave', 'rate', 'didn 10', 'drugs', 'reason', 'rating', 'lost', 'group']	['group', 'tender', 'empathetic', 'large', 'cries', 'infant', 'skin', 'regards', 'survey', 'cold']	17	-0.03 (-0.08 – 0.03)	44 (22 – 54)
32	stollery_stollery stollery_love stollery_place stollery	['stollery', 'stollery stollery', 'love stollery', 'place stollery', 'love', 'stollery amazing', 'stollery family', 'fantastic actually', 'don think better', 'stollery daughter']	['love stollery', 'stollery amazing', 'stollery wonderful', 'stollery fantastic', 'stollery', 'stollery stollery', 'stollery family', 'impressed stollery', 'grateful stollery', 'place stollery']	['stollery', 'stollery stollery', 'love stollery', 'place stollery', 'love', 'stollery amazing', 'stollery family', 'fantastic actually', 'don think better', 'stollery daughter']	['', '', '', '', '', '', '', '', '', '']	16	0.36 (0.28 – 0.44)	8 (4 – 15.25)
33	icu_care icu_icu staff_backed	['icu', 'care icu', 'icu staff', 'backed', 'staff care', 'names', 'cardiology', 'air', 'gotten', 'did day']	['care icu', 'icu staff', 'care good emergency', 'unit nurses', 'icu', 'icu unit', 'nursing staff care', 'nurses drs', 'nursing care', 'staff care']	['icu', 'care icu', 'icu staff', 'backed', 'staff care', 'names', 'cardiology', 'air', 'gotten', 'did day']	['', '', '', '', '', '', '', '', '', '']	16	0.18 (0.07 – 0.31)	31.5 (23.75 – 48.25)
34	emergency_triage_time emergency_emergency department	['emergency', 'triage', 'time emergency', 'emergency department', 'stay night', 'emergency department hospital', 'hours hospital', 'bad experiences', 'awesome just', 'great hospital experience']	['emergency room care', 'emergency department hospital', 'emergency staff', 'great hospital experience', 'emergency great hospital', 'hospital stay amazing', 'emergency department', 'hospital experience', 'emergency room', 'emergency admitted']	['emergency', 'triage', 'time emergency', 'emergency department', 'stay night', 'emergency department hospital', 'hours hospital', 'bad experiences', 'awesome just', 'great hospital experience']	['emergency', 'triage', 'unpleasant', 'department', 'environment', 'rude', 'stay', 'people', 'amazing', 'nurses']	15	-0.07 (-0.2 – 0)	28 (13 – 31.5)
35	care child received_child received_received_care child	['care child received', 'child received', 'received', 'care child', 'better care', 'involved child', 'happy level', 'valuable', 'ask better care', 'overall received']	['satisfied care child received', 'care received child', 'care child received', 'happy care child received', 'appreciative care', 'care children', 'taking care kids', 'satisfied care child', 'child care', 'satisfied care']	['care child received', 'child received', 'received', 'care child', 'better care', 'involved child', 'happy level', 'valuable', 'ask better care', 'overall received']	['', '', '', '', '', '', '', '', '', '']	15	0.74 (0.54 – 1.02)	20 (14 – 37)

## Sheet: Adult - M1
topic	name	base_representation	keybert	count	sentiment	wordcount
1	nurses_room_care_hospital	['nurses', 'room', 'care', 'hospital', 'did', 'doctor', 'nurse', 'time', 'doctors', 'just']	['patients', 'nurse', 'nurses', 'hospital stay', 'patient', 'nursing', 'hospital', 'doctor', 'medication', 'doctors']	18766	0.13 (-0.05 – 0.38)	31 (17 – 59)
2	good_stay_experience_excellent	['good', 'stay', 'experience', 'excellent', 'good experience', 'treated', 'good stay', 'overall', 'staff', 'care']	['good experience', 'experience good', 'excellent stay', 'excellent experience', 'great experience', 'overall good', 'good stay', 'pretty good', 'really good', 'treated good']	7777	0.43 (0.25 – 0.58)	12 (6 – 22)
3	food_eat_meals_food good	['food', 'eat', 'meals', 'food good', 'terrible', 'food terrible', 'good food', 'food food', 'diet', 'meal']	['food horrible', 'terrible food', 'food terrible', 'food bad', 'food wasn', 'food awful', 'quality food', 'complaint food', 'food food', 'improve food']	3337	0.07 (-0.11 – 0.31)	19 (9 – 38)
4	discharge_discharged_papers_home	['discharge', 'discharged', 'papers', 'home', 'day', 'discharge papers', 'information', 'hours', 'instructions', 'leave']	['discharged discharge', 'discharge discharged', 'discharged early', 'time discharge', 'going discharged', 'discharged didn', 'getting discharged', 'got discharged', 'hours discharged', 'supposed discharged']	581	-0.03 (-0.12 – 0.08)	42 (24 – 68)
5	clean_cleaned_cleanliness_bathroom	['clean', 'cleaned', 'cleanliness', 'bathroom', 'cleaning', 'dirty', 'bathrooms', 'floor', 'toilet', 'beds']	['bathrooms cleaned', 'cleanliness bathroom', 'cleanliness hospital', 'hospital clean', 'cleanliness room', 'room cleaned', 'bathroom cleaned', 'cleaned room', 'clean hospital', 'cleanliness']	573	0 (-0.15 – 0.13)	29 (17 – 49.75)
6	alberta_calgary_edmonton_canada	['alberta', 'calgary', 'edmonton', 'canada', 'health', 'alberta health', 'best', 'hospitals', 'alberta hospital', 'health care']	['hospitals alberta', 'alberta hospital', 'hospital alberta', 'hospitals calgary', 'hospital calgary', 'calgary hospital', 'healthcare alberta', 'hospitals edmonton', 'hospital edmonton', 'best hospital']	520	0.21 (0.02 – 0.39)	34 (21 – 57)
7	noisy_noise_loud_night	['noisy', 'noise', 'loud', 'night', 'sleep', 'roommate', 'door', 'quiet', 'room', 'station']	['noisy', 'noise', 'room noisy', 'noisy night', 'making noise', 'night noisy', 'station noisy', 'noise level', 'noise night', 'loud']	458	-0.11 (-0.24 – 0)	33.5 (20 – 52)
8	surgery_surgeon_doctor_procedure	['surgery', 'surgeon', 'doctor', 'procedure', 'information', 'waiting', 'follow', 'weeks', 'wait', 'doctors']	['waiting surgery', 'wait surgery', 'follow surgeon', 'post surgery', 'surgeon surgery', 'surgery went', 'did surgery', 'surgeon didn', 'surgery long', 'surgery came']	362	-0.03 (-0.15 – 0.06)	30 (18 – 46)
9	said_told_came_nurse	['said', 'told', 'came', 'nurse', 'doctor', 'iâ', 'going', 'asked', 'home', 'didnâ']	['nurse came', 'nurse said', 'hospital', 'nurse', 'nurses', 'patient', 'doctor said', 'emergency', 'dr', 'doctor']	329	-0.05 (-0.14 – 0.02)	230 (186 – 315)
10	beds_bed_uncomfortable_mattress	['beds', 'bed', 'uncomfortable', 'mattress', 'mattresses', 'beds uncomfortable', 'comfortable', 'stretcher', 'sleep', 'air']	['beds uncomfortable', 'uncomfortable beds', 'beds comfortable', 'beds beds', 'uncomfortable bed', 'beds like', 'beds', 'beds bed', 'beds better', 'bed uncomfortable']	316	-0.09 (-0.24 – 0.04)	25 (14 – 45)
11	service_good service_excellent service_services	['service', 'good service', 'excellent service', 'services', 'service excellent', 'service good', 'happy service', 'service got', 'excellent', 'service happy']	['service good', 'good service', 'service excellent', 'services good', 'excellent services', 'service great', 'good services', 'excellent service', 'services excellent', 'great service']	296	0.5 (0.35 – 0.65)	10 (7 – 15)
12	cold_blankets_hot_air	['cold', 'blankets', 'hot', 'air', 'warm', 'heat', 'temperature', 'cold room', 'conditioning', 'air conditioning']	['quite cold', 'really cold', 'way cold', 'cold', 'cold like', 'cold just', 'room cold', 'hospital cold', 'cold rooms', 'cold cold']	265	-0.12 (-0.23 – 0)	26 (15 – 44)
13	men_women_man_male	['men', 'women', 'man', 'male', 'men women', 'room man', 'room', 'sharing', 'share', 'female']	['genders room', 'men room', 'sharing bathroom', 'share bathroom', 'room males', 'room sharing', 'room men', 'rooms men', 'share room', 'male room']	207	-0.04 (-0.15 – 0.07)	32 (21 – 54)
14	emergency_wait_long_wait time	['emergency', 'wait', 'long', 'wait time', 'long emergency', 'long wait', 'hours', 'time emergency', 'waiting', 'wait emergency']	['emergency waiting', 'waiting emergency', 'emergency wait', 'long emergency', 'emergency long', 'emergency slow', 'wait emergency', 'hours emergency', 'emergency hours', 'emergency better']	179	-0.24 (-0.5 – -0.07)	18 (10 – 34)
15	medication_medications_pharmacist_prescription	['medication', 'medications', 'pharmacist', 'prescription', 'taking', 'pharmacy', 'pills', 'prescriptions', 'given', 'thyroid']	['medications taking', 'medication taking', 'pharmacist didn', 'medications given', 'receive medication', 'prescription', 'wrong medication', 'prescriptions', 'medication given', 'medications hospital']	175	-0.03 (-0.13 – 0.02)	41 (22.5 – 62.5)
16	hip_knee_replacement_hip replacement	['hip', 'knee', 'replacement', 'hip replacement', 'hip knee', 'clinic', 'knee replacement', 'knee clinic', 'total hip', 'surgery']	['hip surgery', 'hip replacement', 'replacement hip', 'hip replacements', 'knee surgery', 'knee clinic', 'hospital hip', 'knee replacement', 'knee hip', 'hip knee']	152	0.21 (0.03 – 0.38)	36.5 (23 – 59.25)
17	iv_arm_blood_vein	['iv', 'arm', 'blood', 'vein', 'nurse', 'needle', 'poked', 'ivs', 'painful', 'bruise']	['iv nurse', 'nurse iv', 'nurse came', 'getting iv', 'putting iv', 'iv arm', 'needle iv', 'nurse said', 'giving iv', 'arm iv']	151	-0.06 (-0.15 – 0.04)	56 (34 – 92)
18	red deer_deer_red_deer hospital	['red deer', 'deer', 'red', 'deer hospital', 'deer regional', 'regional', 'hospital red', 'hospital', 'regional hospital', 'edmonton']	['deer hospital', 'need hospital', 'hospital', 'hospital red', 'hospital just', 'bigger hospital', 'hospital needs', 'new hospital', 'red deer', 'regional hospital']	143	0.1 (-0.02 – 0.31)	39 (21.5 – 67)
19	private_private room_private rooms_rooms	['private', 'private room', 'private rooms', 'rooms', 'semi private', 'semi', 'room', 'pay', 'insurance', 'available']	['private rooms', 'rooms private', 'private room', 'room private', 'shared rooms', 'rooms available', 'shared room', 'room shared', 'share room', 'rooms']	142	0.02 (-0.1 – 0.15)	26 (15 – 39.75)
20	parking_expensive_parking parking_parking terrible	['parking', 'expensive', 'parking parking', 'parking terrible', 'hard parking', 'parking fees', 'parking situation', 'fees', 'pay', 'just parking']	['parking', 'parking just', 'parking parking', 'parking situation', 'just parking', 'park parking', 'think parking', 'parking good', 'lot parking', 'parking lot']	133	-0.1 (-0.25 – 0.04)	12.5 (7 – 24)
21	royal_alex_royal alex_royal alexandra	['royal', 'alex', 'royal alex', 'royal alexandra', 'alexandra', 'experience royal', 'alexandra hospital', 'care royal', 'alex hospital', 'recommend royal']	['royal alex', 'experience royal', 'royal alexandra', 'alex excellent', 'alex hospital', 'excellent royal', 'recommend royal', 'good royal', 'alex good', 'alex best']	130	0.2 (0.05 – 0.36)	31 (19 – 45.75)
22	doctor_excellent doctor_doctor excellent_good doctor	['doctor', 'excellent doctor', 'doctor excellent', 'good doctor', 'wonderful doctor', 'doctor amazing', 'doctor best', 'best doctor', 'doctor good', 'doctors']	['doctor excellent', 'doctors excellent', 'excellent doctor', 'excellent doctors', 'doctors amazing', 'doctor good', 'amazing doctor', 'great doctor', 'impressed doctor', 'best doctor']	120	0.34 (0.2 – 0.48)	10 (5 – 19)
23	foothills_foothills hospital_experience foothills_hospital	['foothills', 'foothills hospital', 'experience foothills', 'hospital', 'care foothills', 'like foothills', 'foothills foothills', 've', 'foothills great', 'recommend foothills']	['foothills hospital', 'hospital foothills', 'foothills medical', 'hospital excellent', 'hospital best', 'hospital', 'hospital great', 'great hospital', 'care foothills', 'south hospital']	111	0.22 (0.04 – 0.41)	32 (19.5 – 52.5)
24	grey_nuns_grey nuns_nuns hospital	['grey', 'nuns', 'grey nuns', 'nuns hospital', 'grey nun', 'nun', 'stay grey', 'experience grey', 'hospital grey', 'hospitals']	['grey nuns', 'grey nun', 'nuns best', 'nuns good', 'nuns', 'nuns really', 'nuns just', 'nuns hospital', 'nuns royal', 'nun hospital']	110	0.28 (0.08 – 0.42)	25 (17 – 46.75)
25	night_shift_night staff_night shift	['night', 'shift', 'night staff', 'night shift', 'day staff', 'daytime', 'night nurses', 'day', 'shift nurses', 'staff']	['night nurses', 'nighttime nurses', 'nurses night', 'shifts nurses', 'night shifts', 'shift nurses', 'night shift', 'daytime nurses', 'evening shift', 'shift night']	108	0 (-0.15 – 0.1)	34.5 (21 – 54.25)
26	icu_icu nurses_ward_nurses icu	['icu', 'icu nurses', 'ward', 'nurses icu', 'icu excellent', 'icu unit', 'moved', 'unit', 'care icu', 'time icu']	['icu nurses', 'nurses icu', 'icu care', 'nurse icu', 'icu nurse', 'doctors icu', 'care icu', 'icu excellent', 'icu staff', 'emergency icu']	106	0.15 (0.02 – 0.35)	34.5 (21.25 – 70.75)
27	pain_morphine_pain medication_tylenol	['pain', 'morphine', 'pain medication', 'tylenol', 'pain medications', 'medication', 'pain killers', 'killers', 'pain control', 'medications']	['medication pain', 'pain medications', 'pain medication', 'pain meds', 'pain management', 'pain killers', 'painkillers', 'pain control', 'pain killer', 'morphine pain']	105	-0.15 (-0.3 – -0.03)	43 (23 – 67)
28	fantastic_excellent fantastic_thought fantastic_good fantastic	['fantastic', 'excellent fantastic', 'thought fantastic', 'good fantastic', 'good really', 'absolutely', 'fantastic good', 'awesome good', 'amazing', 'hospitable']	['absolutely fantastic', 'just fantastic', 'fantastic fabulous', 'thought fantastic', 'told excellent', 'fantastic fantastic', 'fantastic absolutely', 'fabulous great', 'thoroughly enjoyed', 'amazing definitely']	98	0.45 (0.34 – 0.59)	5 (3 – 6)
29	maternity_maternity ward_ward_shared	['maternity', 'maternity ward', 'ward', 'shared', 'shared room', 'private', 'baby', 'rooms', 'support', 'room']	['maternity ward', 'ward maternity', 'staff maternity', 'care maternity', 'maternity area', 'maternity unit', 'amazing maternity', 'rooms maternity', 'maternity', 'maternity floor']	97	0.17 (0.04 – 0.36)	30 (15 – 50)
30	beds_room_crowded_rooms	['beds', 'room', 'crowded', 'rooms', 'beds room', 'small', 'room crowded', 'space', 'designed', 'tiny']	['rooms beds', 'room beds', 'beds room', 'rooms crowded', 'overcrowding room', 'rooms small', 'beds cramped', 'room crowded', 'rooms people', 'rooms']	96	-0.07 (-0.2 – 0)	28 (17 – 40.5)
31	baby_labor_delivery_section	['baby', 'labor', 'delivery', 'section', 'contractions', 'epidural', 'dilated', 'birth', 'said', 'hours']	['deliver baby', 'giving birth', 'epidural', 'going labor', 'cesarean', 'nurse came', 'gave birth', 'baby coming', 'having contractions', 'doctor available']	96	-0.02 (-0.11 – 0.05)	129.5 (79.75 – 198.5)
32	parking_park_ticket_parking lot	['parking', 'park', 'ticket', 'parking lot', 'parking hospital', 'pay', 'parking parking', 'hospital parking', 'walk', 'parking spot']	['hospital parking', 'parking hospital', 'parking patients', 'parking facility', 'parking emergency', 'parking parking', 'parking', 'parking situation', 'parking awful', 'parking pain']	95	-0.08 (-0.16 – 0.01)	32 (24 – 61.5)
33	treatment_treatment received_treatment got_happy treatment	['treatment', 'treatment received', 'treatment got', 'happy treatment', 'good treatment', 'satisfied treatment', 'best treatment', 'satisfied', 'received', 'excellent treatment']	['treatment pleased', 'pleased treatment', 'satisfied treatment', 'treatment excellent', 'excellent treatment', 'wonderful treatment', 'treatment received', 'good treatment', 'treatment good', 'treatment happy']	94	0.36 (0.22 – 0.51)	11 (8 – 16)
34	rockyview_rocky_rocky view_view	['rockyview', 'rocky', 'rocky view', 'view', 'rockyview general', 'general hospital', 'view hospital', 'rockyview hospital', 'rockyview good', 'calgary']	['rockyview hospital', 'hospital rockyview', 'hospital rocky', 'view hospital', 'rockyview nurses', 'experience rockyview', 'hospital good', 'best hospital', 'rockyview great', 'care rockyview']	90	0.22 (0.05 – 0.4)	29 (18.25 – 42.5)
35	infection_antibiotics_antibiotic_diff	['infection', 'antibiotics', 'antibiotic', 'diff', 'knee', 'got infection', 'ear', 'infections', 'reaction', 'bacteria']	['getting infection', 'infection left', 'hospital infection', 'infection infection', 'developed infection', 'infection going', 'going antibiotics', 'did infection', 'infection', 'got infection']	90	-0.12 (-0.23 – 0)	50.5 (25.5 – 73.25)
36	communication_communication doctors_better communication_communicate	['communication', 'communication doctors', 'better communication', 'communicate', 'doctors nurses', 'communication nurses', 'poor communication', 'doctors', 'better', 'poor']	['doctors communicate', 'nurses communication', 'communication doctors', 'communicate patients', 'communication nurses', 'better communication', 'nurses better', 'better nurses', 'nurses lack', 'communication nurse']	88	0 (-0.16 – 0.23)	16.5 (10 – 25)
37	job did_job_good job_did best	['job did', 'job', 'good job', 'did best', 'did', 'think did', 'did good', 'did wonderful', 'wonderful job', 'best did']	['did excellent', 'did good', 'did great', 'job did', 'did job', 'did best', 'good did', 'did wonderful', 'did fantastic', 'job took']	82	0.29 (0.19 – 0.42)	7 (5 – 10)
38	south_south health_campus_health campus	['south', 'south health', 'campus', 'health campus', 'health', 'south campus', 'hospitals', 'campus hospital', 'facility', 'hospital south']	['south campus', 'south health', 'hospital south', 'health campus', 'hospitals south', 'recommend south', 'campus best', 'campus great', 'campus amazing', 'campus hospital']	81	0.31 (0.12 – 0.42)	30 (19 – 51)
39	baby_child_birth_experience	['baby', 'child', 'birth', 'experience', 'second', 'second child', 'having baby', 'good experience', 'experience second', 'went baby']	['birth experience', 'best experience', 'experience child', 'experience great', 'wonderful experience', 'experiences', 'good experience', 'great experience', 'experience second', 'experience recommend']	80	0.35 (0.21 – 0.5)	22 (14 – 33.5)
40	facility_excellent facility_facility excellent_good facility	['facility', 'excellent facility', 'facility excellent', 'good facility', 'great facility', 'excellent', 'facility facility', 'facility wonderful', 'facility staff', 'wonderful facility']	['excellent facility', 'facility excellent', 'facility good', 'good facility', 'wonderful facility', 'great facility', 'facility recommend', 'facility fantastic', 'beautiful facility', 'facility wonderful']	80	0.38 (0.22 – 0.54)	15 (11 – 21)
41	helpful_help_good helpful_help needed	['helpful', 'help', 'good helpful', 'help needed', 'got help', 'everybody', 'helpful good', 'helpful everybody', 'good help', 'help good']	['everybody helpful', 'helpful everybody', 'helpful good', 'good helped', 'helpful overall', 'good helpful', 'helped', 'helped got', 'helpful really', 'helpful']	78	0.44 (0.22 – 0.62)	10 (7 – 14)
42	pain_pain medication_medication_pain management	['pain', 'pain medication', 'medication', 'pain management', 'management', 'meds', 'pain meds', 'medications', 'nurses just', 'pain medications']	['nurses pain', 'hospital pain', 'pain management', 'manage pain', 'regarding pain', 'medication nurses', 'pain medications', 'pain med', 'pain medication', 'pain meds']	72	-0.07 (-0.17 – 0.11)	48.5 (27.75 – 78.5)
43	wheelchairs_wheelchair_wheel_car	['wheelchairs', 'wheelchair', 'wheel', 'car', 'wheel chair', 'chair', 'walk', 'entrance', 'vehicle', 'assistance']	['wheelchairs available', 'walk wheelchairs', 'wheelchairs', 'wheelchair', 'wheelchair told', 'got wheelchair', 'didn wheelchair', 'wheelchair did', 'disability', 'wheel chair']	72	-0.01 (-0.17 – 0.04)	40 (23.5 – 57.5)
44	understaffed_staffed_short staffed_short	['understaffed', 'staffed', 'short staffed', 'short', 'overworked', 'need staff', 'staff', 'staff overworked', 'say understaffed', 'understaffed did']	['short staffed', 'staffed', 'short staff', 'staffed needed', 'staff short', 'staff understaffed', 'short nurses', 'staffed nurse', 'staff overworked', 'staff need']	71	0 (-0.25 – 0.1)	13 (6 – 19.5)
45	physiotherapist_physiotherapy_physio_exercise	['physiotherapist', 'physiotherapy', 'physio', 'exercise', 'physiotherapists', 'interested', 'physio physio', 'program', 'occupational', 'exercises']	['physiotherapy', 'physiotherapist came', 'physiotherapy thought', 'physiotherapist', 'physiotherapists', 'rehabilitation', 'patients use', 'therapist', 'physio', 'patients']	69	0.04 (-0.09 – 0.18)	36 (23 – 61)
46	stolen_wallet_security_purse	['stolen', 'wallet', 'security', 'purse', 'phone', 'stole', 'missing', 'lost', 'charger', 'theft']	['theft', 'stolen', 'stole', 'purse', 'belongings', 'robbed', 'maybe security', 'wallet', 'security', 'wallets']	66	-0.11 (-0.2 – 0)	28.5 (14 – 47.75)
47	diagnosis_condition_diagnosed_symptoms	['diagnosis', 'condition', 'diagnosed', 'symptoms', 'scenario', 'unknown', 'misdiagnosed', 'left hospital', 'condition left', 'information']	['diagnosis didn', 'diagnosis came', 'diagnosis', 'diagnosis right', 'diagnosis needed', 'went diagnosed', 'did diagnosis', 'misdiagnosed', 'condition misdiagnosed', 'diagnosed']	64	0 (-0.11 – 0.11)	26 (17.75 – 38)
48	english_speak_speak english_language	['english', 'speak', 'speak english', 'language', 'understand', 'french', 'accent', 'hard understand', 'speaking', 'barrier']	['nurses english', 'staff speak', 'speak english', 'people speak', 'language barrier', 'fluent english', 'understanding nurses', 'english english', 'good english', 'translator']	62	0.04 (-0.09 – 0.16)	40.5 (26 – 60.5)
49	misericordia_misericordia hospital_food misericordia_stay misericordia	['misericordia', 'misericordia hospital', 'food misericordia', 'stay misericordia', 'misericordia excellent', 'compared misericordia', 'glitches', 'recommend misericordia', 'infrastructure', 'clean clean']	['misericordia good', 'misericordia excellent', 'misericordia really', 'misericordia best', 'compared misericordia', 'misericordia quite', 'stay misericordia', 'food misericordia', 'recommend misericordia', 'misericordia']	62	0.33 (0.15 – 0.52)	26 (18 – 38)
50	cleaner_cleanliness_housekeeping_cleaning	['cleaner', 'cleanliness', 'housekeeping', 'cleaning', 'cleaned', 'dirty', 'cleanliness better', 'cleaned sanitized', 'plants', 'clean']	['better cleaning', 'cleaning lacking', 'cleanliness better', 'just cleanliness', 'cleaner', 'cleanliness horrible', 'concerned cleanliness', 'kept cleaner', 'little cleaner', 'clean cleanliness']	57	0 (-0.21 – 0.18)	8 (5 – 13)
51	ambulance_paramedics_ride_ambulance people	['ambulance', 'paramedics', 'ride', 'ambulance people', 'suspension', 'brought ambulance', 'ems', 'took hospital', 'ambulance attendants', 'ride ambulance']	['experience ambulance', 'ambulance people', 'ride ambulance', 'hospital ambulance', 'ambulance ride', 'care ambulance', 'ambulance attendants', 'ambulance service', 'ambulance', 'ambulance took']	55	0.12 (-0.02 – 0.26)	38 (21.5 – 65.5)
52	lougheed_peter lougheed_peter_better peter	['lougheed', 'peter lougheed', 'peter', 'better peter', 'lougheed amazing', 'hospitals peter', 'lougheed center', 'lougheed best', 'lougheed excellent', 've']	['peter lougheed', 'lougheed peter', 'lougheed best', 'lougheed experience', 'lougheed excellent', 'lougheed good', 'lougheed amazing', 'lougheed', 'lougheed pleased', 'lougheed said']	55	0.29 (0.15 – 0.47)	21 (14.5 – 30)
53	soon_early_send home_home	['soon', 'early', 'send home', 'home', 'leave', 'days', 'send', 'soon thing', 'days let', 'sure day']	['home leaving', 'home early', 'send home', 'stay day', 'anxious home', 'home soon', 'early stayed', 'need day', 'day', 'late thursday']	55	0 (-0.14 – 0.01)	20 (11.5 – 26)
54	_reason gave_reason_gave	['10', 'reason gave', 'reason', 'gave', 'instead 10', 'rate', '10 10', 'didn 10', 'perfect', 'construction']	['instead 10', '10 basically', '10 really', 'say 10', 'rate 10', 'didn 10', 'did 10', '10 overall', 'don 10', 'gave 10']	54	0.11 (-0.05 – 0.2)	30 (24.25 – 49.75)
55	insulin_diabetic_diabetes_sugar	['insulin', 'diabetic', 'diabetes', 'sugar', 'blood sugar', 'blood', 'sugar levels', 'units', 'sugars', 'diabetic nurse']	['diabetic nurse', 'insulin', 'diabetic medication', 'treat diabetes', 'diabetes', 'type diabetes', 'gestational diabetes', 'diabetics', 'blood sugar', 'blood sugars']	53	-0.06 (-0.1 – 0.04)	91 (69 – 166)
56	chair_husband_recliner_sleep	['chair', 'husband', 'recliner', 'sleep', 'spouse', 'partner', 'chair husband', 'comfortable', 'overnight', 'husband sleep']	['recliner', 'sleep chair', 'bed chair', 'stay chair', 'comfortable chairs', 'chair husband', 'chair sleep', 'reclining chair', 'chair good', 'chair stay']	51	0.04 (-0.08 – 0.15)	34 (25 – 46)
57	foothills_foothills good_time foothills_like foothills	['foothills', 'foothills good', 'time foothills', 'like foothills', 'say foothills', 'foothills great', 'practicing', 'experience foothills', 'building', 've']	['experiences foothills', 'experience foothills', 'foothills good', 'foothills excellent', 'good foothills', 'foothills really', 'foothills prefer', 'pleased foothills', 'foothills great', 'foothills treated']	51	0.3 (0.08 – 0.46)	21 (12 – 29.5)
58	did good_job_good job_did	['did good', 'job', 'good job', 'did', 'job did', 'excellent did', 'good did', 'did great', 'great job', 'did excellent']	['did excellent', 'did good', 'absolutely terrific', 'did great', 'pretty impressed', 'job pleased', 'really liked', 'impressed did', 'greatly impressed', 'overall excellent']	50	0.37 (0.26 – 0.59)	11 (9.25 – 13)
59	breast_breast feeding_feeding_breastfeeding	['breast', 'breast feeding', 'feeding', 'breastfeeding', 'breastfeed', 'lactation', 'advice', 'birth', 'latch', 'lactation consultant']	['breast feeding', 'breastfeeding', 'help breastfeeding', 'started breastfeeding', 'specifically breastfeeding', 'breast feed', 'nurses breast', 'breastfeed', 'breastfeed just', 'regarding breast']	49	0.03 (-0.08 – 0.2)	36 (21 – 59)
60	hope don_hope_don want_just don	['hope don', 'hope', 'don want', 'just don', 'want', 'don', 'want don', 'just hope', 'hesitate', 'prefer']	['going hope', 'want hope', 'just hope', 'hope don', 'hope', 'don stay', 'want stay', 'hope just', 'actually going', 'hope choice']	49	0 (-0.04 – 0.11)	10 (8 – 13)
61	button_bell_press_press button	['button', 'bell', 'press', 'press button', 'did button', 'push', 'push button', 'pressed', 'came help', 'buttons']	['buttons nurses', 'button nurse', 'pressed button', 'press bell', 'push button', 'nurses respond', 'press button', 'button went', 'button', 'button room']	48	0 (-0.1 – 0.04)	33.5 (19.75 – 61)
62	helped_helped lot_good helped_really helped	['helped', 'helped lot', 'good helped', 'really helped', 'helped lots', 'helped good', 'lot helped', 'helped helped', 'lot', 'excellent helped']	['helped lots', 'really helped', 'helped excellent', 'helped helped', 'helped good', 'helped really', 'helped overall', 'helped lot', 'lot helped', 'helped probably']	47	0.37 (0.26 – 0.55)	13 (9 – 19.5)
63	epidural_anesthesiologist_did epidural_gave epidural	['epidural', 'anesthesiologist', 'did epidural', 'gave epidural', 'delivery', 'dilated', 'left leg', 'anesthesia', 'pain', 'running']	['getting epidural', 'got epidural', 'epidural', 'did epidural', 'asked epidural', 'gave epidural', 'epidural didn', 'epidural really', 'couldn epidural', 'epidural headache']	47	-0.08 (-0.21 – 0.01)	49 (25.5 – 65)
64	tv_tv room_pay_television	['tv', 'tv room', 'pay', 'television', 'watch', 'pay tv', 'refund', 'tvs', 'tv wasn', 'channels']	['tv room', 'room tv', 'pay tv', 'fix tv', 'access tv', 'renting tv', 'tv hospital', 'tv service', 'floor tv', 'fix tvs']	46	-0.02 (-0.14 – 0.08)	19 (9.25 – 34.5)
65	saved life_saved_life_alive	['saved life', 'saved', 'life', 'alive', 'life saved', 'kept alive', 'job saved', 'probably saved', 'thankful', 'helped live']	['saved life', 'life saved', 'save life', 'saving life', 'people saved', 'basically saved', 'actually saved', 'good saved', 'saved', 'helped live']	46	0.4 (0.23 – 0.48)	9 (4.5 – 16)
66	comfortable_comfortable good_felt comfortable_comfortable comfortable	['comfortable', 'comfortable good', 'felt comfortable', 'comfortable comfortable', 'comfortable felt', 'good comfortable', 'felt safe', 'comfortable time', 'safe', 'felt']	['felt comfortable', 'looked comfortable', 'completely comfortable', 'quite comfortable', 'comfortable really', 'comfortable comfortable', 'comfortable looked', 'really comfortable', 'comfortable great', 'pleasant comfortable']	45	0.44 (0.27 – 0.66)	10 (8 – 12)
67	satisfied_satisfied satisfied_satisified_satisfied happy	['satisfied', 'satisfied satisfied', 'satisified', 'satisfied happy', 'totally satisfied', 'satisfied completely', 'satisfied quite', 'pretty satisfied', 'completely satisfied', 'happy totally']	['quite satisfied', 'really satisfied', 'completely satisfied', 'satisfied', 'pretty satisfied', 'satisfied satisfied', 'totally satisfied', 'happy satisfied', 'satisfied completely', 'satisfied quite']	44	0.9 (0.66 – 1.13)	3 (2.5 – 5)
68	professional_professional professional_really professional_professional thorough	['professional', 'professional professional', 'really professional', 'professional thorough', 'professional treated', 'everybody professional', 'professional caring', 'good professional', 'professionally', 'people work']	['totally professional', 'quite professional', 'professional really', 'professional totally', 'really professional', 'professional', 'overall professional', 'everybody professional', 'professional professional', 'good professional']	42	0.61 (0.45 – 0.83)	12 (7 – 19)
69	shower_towels_showers_wash	['shower', 'towels', 'showers', 'wash', 'shower days', 'bath', 'face', 'offered', 'brush', 'offered shower']	['shower days', 'shower', 'allowed shower', 'showers', 'shower day', 'shower facilities', 'showers just', 'helped shower', 'shower went', 'shower know']	42	-0.03 (-0.15 – 0.06)	35 (25 – 53.25)
70	anesthesiologist_experience anesthesiologist_doctor anesthesiologist_complaint anesthesiologist	['anesthesiologist', 'experience anesthesiologist', 'doctor anesthesiologist', 'complaint anesthesiologist', 'anesthesiologist amazing', 'understanding food', 'lip', 'says don', 'anesthetics', 'food allergies']	['anesthesiologist amazing', 'amazing anesthesiologist', 'anesthesiologist experience', 'anesthesiologist awesome', 'anesthesiologist really', 'experience anesthesiologist', 'anesthesiologist wasn', 'anesthesiologist greatest', 'doctor anesthesiologist', 'anesthesiologist']	42	0.1 (-0.03 – 0.24)	26.5 (13 – 40.75)
71	everybody_great everybody_everybody great_everybody fantastic	['everybody', 'great everybody', 'everybody great', 'everybody fantastic', 'everybody good', 'amazing everybody', 'good everybody', 'excellent everybody', 'everybody really', 'fantastic everybody']	['enjoyed everybody', 'everybody great', 'everybody fantastic', 'everybody excellent', 'great everybody', 'everybody amazing', 'fantastic everybody', 'everybody awesome', 'people terrific', 'excellent everybody']	40	0.35 (0.29 – 0.47)	5 (3 – 8)
72	positive_positive good_good positive_positive overall	['positive', 'positive good', 'good positive', 'positive overall', 'overall positive', 'outcome', 'listened ended', 'ill really', 'complaints positive', 'way stayed']	['totally positive', 'really positive', 'positive', 'extremely positive', 'pretty positive', 'just positive', 'positive excellent', 'overall positive', 'good positive', 'positive overall']	39	0.62 (0.46 – 0.78)	6 (4.5 – 8)
73	smoke_smoking_smokers_smoker	['smoke', 'smoking', 'smokers', 'smoker', 'cigarette', 'outside', 'smoked', 'smoking area', 'area', 'patch']	['smoking area', 'smoking section', 'outside smoke', 'people smoke', 'outside cigarette', 'non smokers', 'smokers', 'hospital smoked', 'smoker', 'offered smoking']	39	0.02 (-0.15 – 0.08)	54 (29.5 – 67.5)
74	changed_sheets_bedding_change	['changed', 'sheets', 'bedding', 'change', 'bedding changed', 'bed', 'didn change', 'changed sheets', 'days', 'change sheets']	['sheets changed', 'changed sheets', 'bedding changed', 'change sheets', 'bed changed', 'bed sheets', 'sheets bed', 'bedsheets', 'changed bed', 'change beds']	37	-0.07 (-0.17 – 0)	34 (16 – 62)
75	good good_good_excellent good_good excellent	['good good', 'good', 'excellent good', 'good excellent', 'good great', 'confusion little', 'excellent rest', 'nope good', 'thanks good', 'ok excellent']	['good great', 'good excellent', 'just good', 'great good', 'good good', 'good', 'excellent good', 'good just', 'pretty good', 'really good']	37	0.38 (0.38 – 0.53)	4 (4 – 4)
76	looked_looked good_good looked_look	['looked', 'looked good', 'good looked', 'look', 'look looked', 'looked pretty', 'people looking', 'people looked', 'looked looked', 'lung transplant']	['people looked', 'looked looked', 'looked did', 'look looked', 'say looked', 'job looked', 'people looking', 'people look', 'looked impressed', 'look look']	37	0.38 (0.09 – 0.48)	10.5 (7 – 13)
77	impressed impressed_impressed_impressed overall_overall quite	['impressed impressed', 'impressed', 'impressed overall', 'overall quite', 'quite impressed', 'overly impressed', 'say impressed', 'impressed really', 'overly', 'happened impressed']	['extremely impressed', 'impressed impressed', 'quite impressed', 'really impressed', 'super impressed', 'impressed extremely', 'excellent impressed', 'completely impressed', 'absolutely impressed', 'just impressed']	36	0.45 (0.29 – 0.45)	4 (4 – 5)
78	catheter_catheters_removed_bag	['catheter', 'catheters', 'removed', 'bag', 'catheter wasn', 'packing', 'caps', 'circle', 'painful', 'remove']	['concern catheter', 'having catheter', 'took catheter', 'catheter removed', 'pulling catheter', 'remove catheter', 'catheter ended', 'home catheter', 'catheter didn', 'catheter']	36	-0.1 (-0.27 – -0.05)	52.5 (35.5 – 91.5)
79	post partum_partum_post_delivery	['post partum', 'partum', 'post', 'delivery', 'labor delivery', 'labor', 'labour', 'labour delivery', 'delivery great', 'delivery post']	['labor delivery', 'labour delivery', 'partum care', 'recovery labor', 'received labor', 'experience labor', 'great labor', 'excellent labor', 'delivery nurses', 'delivery good']	36	0.25 (0.08 – 0.39)	32.5 (20.75 – 43.25)
80	survey_surveys_glad_good survey	['survey', 'surveys', 'glad', 'good survey', 'questions', 'amazing care', 'answers', 'scale', 'pleasant experience', 'long wait']	['survey good', 'surveys', 'know survey', 'pleased survey', 'survey just', 'mentioned survey', 'survey time', 'did survey', 'survey answers', 'based survey']	35	0.03 (-0.06 – 0.3)	21 (14.5 – 33)
81	quarantine_isolation_gloves_quarantined	['quarantine', 'isolation', 'gloves', 'quarantined', 'masks', 'mask', 'gown', 'wear', 'gowns', 'wear gloves']	['quarantine food', 'needed quarantined', 'quarantined', 'quarantine', 'gloves hospital', 'isolation', 'isolate', 'hospital way', 'hours isolation', 'delivered meals']	35	-0.09 (-0.15 – -0.01)	53 (39 – 95)
82	satisfied_satisfied satisfied_quite satisfied_satisfied thank	['satisfied', 'satisfied satisfied', 'quite satisfied', 'satisfied thank', 'satisfied quite', 'satisfied pretty', 'satisfied completely', 'thank', 'completely satisfied', 'satisfied really']	['actually satisfied', 'satisfied satisfied', 'satisfied actually', 'quite satisfied', 'pretty satisfied', 'completely satisfied', 'satisfied really', 'satisfied', 'satisfied quite', 'really satisfied']	35	0.9 (0.58 – 0.9)	4 (4 – 4)
83	dementia_dementia patients_patients dementia_alzheimer	['dementia', 'dementia patients', 'patients dementia', 'alzheimer', 'patients', 'room dementia', 'think dementia', 'yelling', 'dementia ward', 'wandering']	['dementia patients', 'patients dementia', 'dementia nurses', 'dementia patient', 'room dementia', 'people dementia', 'dementia constantly', 'dementia ward', 'dementia wandering', 'dementia']	34	-0.12 (-0.23 – -0.04)	60.5 (39 – 74.25)
84	happy_happy happened_went happy_happy thing	['happy', 'happy happened', 'went happy', 'happy thing', 'happy went', 'pleased', 'went pleased', 'quite happy', 'pleased went', 'happy happy']	['perfectly happy', 'overall happy', 'pretty happy', 'things happy', 'happy wasn', 'quite happy', 'happy things', 'went happy', 'did happy', 'really happy']	33	0.47 (0.34 – 0.55)	8 (6 – 10)
85	shift_shift change_shifts_change	['shift', 'shift change', 'shifts', 'change', 'communication', 'shift shift', 'nurses shift', 'communication nurses', 'change medication', 'nurses']	['nurses shift', 'nurses shifts', 'shifts nurses', 'shift nurses', 'nurses change', 'nurses different', 'change nurses', 'communication nurses', 'following nurses', 'nurses lack']	33	-0.01 (-0.13 – 0.07)	33 (15 – 59)
86	excellent really_good think_think good_nope	['excellent really', 'good think', 'think good', 'nope', 'good good', 'think excellent', 'excellent', 'excellent excellent', 'excellent said', 'good nope']	['nope excellent', 'nope good', 'just excellent', 'average good', 'quite good', 'good nope', 'nope', 'expected good', 'think excellent', 'excellent said']	33	-0.07 (-0.38 – 0.24)	5 (4 – 8)
87	button_answering_come_pressed button	['button', 'answering', 'come', 'pressed button', 'answering button', 'pressed', 'greet', 'post delivery', 'slow', 'times nurses']	['nurses slow', 'frustrating nurses', 'nurses phones', 'nurses pressed', 'nurses come', 'line nurses', 'nurses attentive', 'quickly nurses', 'button nurses', 'nurses answered']	32	-0.03 (-0.15 – 0.1)	30 (22.5 – 46.75)
88	admissions_admission_admitting_admitted	['admissions', 'admission', 'admitting', 'admitted', 'process', 'admission emergency', 'long admitted', 'admitting process', 'knew going', 'student']	['admission emergency', 'admissions', 'admission little', 'admission took', 'admission quite', 'experience admissions', 'admission placed', 'admission', 'admission education', 'like admission']	32	0.02 (-0.08 – 0.14)	26 (16 – 34.75)
89	crowded_overcrowded_busy crowded_busy	['crowded', 'overcrowded', 'busy crowded', 'busy', 'busy overcrowded', 'crowded busy', 'overcrowding', 'crowding', 'busy busy', 'overcrowded little']	['busy crowded', 'crowded busy', 'crowded', 'busy overcrowded', 'just crowded', 'bit crowded', 'little crowded', 'crowded time', 'time crowded', 'overcrowded']	32	-0.04 (-0.35 – 0)	5 (4 – 8.5)
90	section_baby_emergency section_cord	['section', 'baby', 'emergency section', 'cord', 'manipulation', 'umbilical cord', 'umbilical', 'delivery', 'section delivery', 'childbirth']	['delivering baby', 'childbirth', 'procedure complications', 'umbilical cord', 'umbilical', 'surgery disappointed', 'delivery doctor', 'helping delivery', 'section incision', 'section delivery']	32	0 (-0.12 – 0.1)	42.5 (28.75 – 68.5)
91	happy happy_happy_happy overall_quite happy	['happy happy', 'happy', 'happy overall', 'quite happy', 'overall happy', 'happy general', 'happy quite', 'pretty happy', 'overall', 'long pretty']	['quite happy', 'extremely happy', 'pretty happy', 'completely happy', 'overall happy', 'just happy', 'overall glad', 'happy overall', 'happy completely', 'happy quite']	32	0.55 (0.34 – 0.55)	6 (5 – 6)
92	waiting_long_waiting time_waiting times	['waiting', 'long', 'waiting time', 'waiting times', 'time long', 'waiting room', 'wait', 'wait waiting', 'really long', 'way long']	['waiting times', 'waiting time', 'waiting waiting', 'waiting period', 'times waiting', 'say waiting', 'time waiting', 'waited hours', 'quickly waiting', 'bad waiting']	31	-0.05 (-0.19 – 0)	11 (8 – 13.5)
93	fine_ok_alright_okay	['fine', 'ok', 'alright', 'okay', 'alright fine', 'fine quite', 'fine ok', 'ok fine', 'think fine', 'just fine']	['quite fine', 'just fine', 'quite ok', 'fine fine', 'fine', 'good fine', 'fine okay', 'fine just', 'fine quite', 'fine ok']	31	0.06 (0 – 0.14)	3 (3 – 4)
94	covered_complaint_think covered_solved	['covered', 'complaint', 'think covered', 'solved', 'form', 'problem solved', 'complaint think', 'online', 'dealt', 'cover']	['complaint concern', 'certainly complaints', 'complaint taken', 'complaint things', 'just complaint', 'filed complaint', 'complaints problems', 'complaint need', 'main complaint', 'questions covered']	31	0 (-0.12 – 0.11)	13 (8 – 17)
95	fine_fine fine_okay_fine ok	['fine', 'fine fine', 'okay', 'fine ok', 'okay alright', 'fine okay', 'fine went', 'okay okay', 'ok fine', 'alright']	['perfectly fine', 'just fine', 'went fine', 'fine fine', 'fine okay', 'fine', 'fine alright', 'fine ok', 'fine went', 'ok fine']	30	0.14 (0 – 0.14)	3 (3 – 3)
96	building_falling_old building_construction	['building', 'falling', 'old building', 'construction', 'falling apart', 'needs', 'great building', 'investing', 'issues building', 'just continued']	['clean building', 'old building', 'good building', 'great building', 'building needs', 'building', 'issues building', 'building need', 'renovations', 'needs renovations']	30	0 (-0.04 – 0.09)	18 (10 – 33.25)
97	blood_sleep_woken_sleeping	['blood', 'sleep', 'woken', 'sleeping', 'lab', 'came blood', 'wake', 'blood tests', 'lab people', 'morning']	['morning blood', 'sleeping pills', 'awake nurse', 'getting sleep', 'results morning', 'night blood', 'blood night', 'blood work', 'involved sleep', 'blood tests']	29	-0.09 (-0.16 – 0.02)	41 (28 – 53)
98	sturgeon_sturgeon hospital_sturgeon community_royal	['sturgeon', 'sturgeon hospital', 'sturgeon community', 'royal', 'hospital sturgeon', 'sturgeon best', 'community hospital', 'community', 'think sturgeon', 'stay sturgeon']	['sturgeon hospital', 'hospital sturgeon', 'best hospital', 'recommend sturgeon', 'sturgeon community', 'sturgeon best', 'stay sturgeon', 'hospital', 'hospital choice', 'sturgeon']	29	0.23 (0.07 – 0.42)	22 (13 – 48)
99	perfume_scent_scent free_scents	['perfume', 'scent', 'scent free', 'scents', 'wearing', 'free', 'wore', 'nurses wore', 'wearing perfume', 'strong']	['nurse perfume', 'scent free', 'wearing perfume', 'wear perfume', 'scents', 'nurses wearing', 'fragrance', 'scented', 'scent', 'nurses wore']	28	0 (-0.22 – 0.13)	36.5 (16.5 – 51)
100	bed_bed surgery_surgery_available	['bed', 'bed surgery', 'surgery', 'available', 'bed available', 'beds', 'day surgery', 'chairs', 'days', 'hours']	['bed surgery', 'day surgery', 'surgery hour', 'days surgery', 'bed available', 'hours beds', 'cancelled surgery', 'beds chair', 'beds', 'feet bed']	28	-0.04 (-0.11 – 0)	37 (26.75 – 46)
101	unit_unit number_units_excellent unit	['unit', 'unit number', 'units', 'excellent unit', 'unit 58', '58', 'say unit', 'amazing unit', '31', 'amazing']	['care unit', 'unit great', 'unit amazing', 'unit 61', 'unit number', 'unit 33', 'unit 59', 'unit best', 'unit 31', 'unit 25']	28	0.21 (0.08 – 0.41)	16 (10.75 – 24)
102	happy happy_happy_quite happy_just happy	['happy happy', 'happy', 'quite happy', 'just happy', 'happy quite', 'extremely happy', 'happy just', 'happy overall', 'happy super', 'way quite']	['quite happy', 'completely happy', 'extremely happy', 'totally happy', 'pretty happy', 'happy happy', 'happy', 'just happy', 'super happy', 'overall happy']	27	0.68 (0.6 – 0.68)	4 (4 – 4.75)
103	good people_people_people really_people amazing	['good people', 'people', 'people really', 'people amazing', 'people good', 'great people', 'people great', 'people wonderful', 'bunch', 'bunch people']	['people good', 'good people', 'great people', 'people great', 'excellent people', 'people wonderful', 'nice people', 'people better', 'people amazing', 'amazing people']	27	0.31 (0.22 – 0.47)	7 (5 – 9.5)
104	short_short good_short short_good short	['short', 'short good', 'short short', 'good short', 'thank goodness', 'long long', 'just short', 'goodness', 'long', 'long explain']	['short good', 'just short', 'wasn long', 'short', 'short short', 'little short', 'short just', 'fine short', 'good short', 'excellent short']	27	0.22 (0 – 0.46)	7 (5 – 9.5)
105	test_tests_results_testing	['test', 'tests', 'results', 'testing', 'got results', 'weekends', 'lot time', 'going tests', 'took lot', 'did test']	['didn tests', 'tests wasn', 'performed tests', 'tests went', 'tests left', 'tests far', 'testing did', 'tests think', 'going tests', 'happened tests']	27	0 (-0.1 – 0.14)	27 (18 – 40)
106	far good_pretty far_way hoped_good good	['far good', 'pretty far', 'way hoped', 'good good', 'perfect fantastic', 'excellent super', 'excellent perfect', 'excellent pretty', 'exactly way', 'run good']	['pretty good', 'far good', 'super good', 'really good', 'just excellent', 'excellent excellent', 'good excellent', 'excellent good', 'wonderful excellent', 'good great']	27	0.95 (0.75 – 1)	2 (1 – 2)
107	rockyview_rocky_view_rocky view	['rockyview', 'rocky', 'view', 'rocky view', 'rockyview rockyview', 'like rockyview', 'stay rockyview', 'prefer', 'prefer rockyview', 'used live']	['rockyview great', 'love rockyview', 'rockyview good', 'going rockyview', 'rockyview fantastic', 'rockyview nice', 'rocky view', 'rockyview rockyview', 'prefer rockyview', 'rockyview']	27	0.2 (0 – 0.34)	14 (9 – 18)
108	efficient_quick efficient_quick_duties	['efficient', 'quick efficient', 'quick', 'duties', 'hear health', 'thought complaints', 'quick fast', 'quicker times', 'procedure say', 'effective efficient']	['quite efficient', 'good efficient', 'efficient', 'effective efficient', 'efficient overall', 'fast efficient', 'clean efficient', 'quick efficient', 'efficient good', 'think efficient']	27	0.64 (0.46 – 0.81)	8 (4.5 – 12.5)
109	complaints complaints_complaints_complain complaints_complain	['complaints complaints', 'complaints', 'complain complaints', 'complain', 'complaints don', 'don complaints', 'complaints whatsoever', 'thorough helpful', 'say complaining', 'don complain']	['complaints good', 'complaints whatsoever', 'complaints awesome', 'good complaints', 'complaints', 'complaints don', 'complaints complaints', 'don complaints', 'helpful complaints', 'complaints complain']	26	0.5 (0.41 – 0.71)	4 (3 – 5)
110	organized_organised_good organized_organized impressed	['organized', 'organised', 'good organized', 'organized impressed', 'extremely organized', 'organized good', 'thoroughly amazed', 'time organized', 'help including', 'effort help']	['good organized', 'really organized', 'organized excellent', 'extremely organized', 'organized really', 'organized good', 'impressed organized', 'organized', 'organized impressed', 'organized organized']	26	0.57 (0.25 – 0.84)	10.5 (7 – 20)
111	excellent care_care excellent_excellent_care overall	['excellent care', 'care excellent', 'excellent', 'care overall', 'care', 'fantastic care', 'overall excellent', 'good care', 'excellent excellent', 'healthcare excellent']	['excellent care', 'care excellent', 'wonderful care', 'good care', 'fantastic care', 'excellent healthcare', 'excellent service', 'excellent quality', 'care good', 'service excellent']	25	1.41 (1.11 – 1.46)	3 (2 – 4)
112	satisfactory_overall satisfactory_satisfactory overall_overall	['satisfactory', 'overall satisfactory', 'satisfactory overall', 'overall', 'satisfactory quite', 'satisfactory left', 'satisfactory thing', 'really satisfactory', 'answer overall', 'extremely clean']	['really satisfactory', 'overall satisfactory', 'quite satisfactory', 'satisfactory overall', 'satisfactory', 'satisfactory good', 'satisfactory quite', 'satisfactory left', 'satisfactory thing', 'overall good']	24	0.57 (0.4 – 0.66)	6 (4 – 7)
113	complaints_complaints good_complaints complaints_complain great	['complaints', 'complaints good', 'complaints complaints', 'complain great', 'complain', 'went quite', 'just perfect', 'excellent complain', 'really complaints', 'good complaint']	['complaints excellent', 'overall complaints', 'complaints good', 'complaints whatsoever', 'complaints fine', 'fine complaints', 'complaints really', 'complaint great', 'really complaints', 'complaints gave']	24	0.3 (0 – 0.52)	11 (9 – 15)
114	thank_like thank_want thank_thank everybody	['thank', 'like thank', 'want thank', 'thank everybody', 'just want', 'taking good', 'say thank', 'thank team', 'thank taking', 'just like']	['say thank', 'say thanks', 'care kindness', 'thankful like', 'taking care', 'good care', 'wonderful caring', 'kindness', 'thank everybody', 'care gave']	24	0.44 (0.18 – 0.62)	12.5 (10.75 – 15.25)
115	expected_better expected_exceeded expectations_expectations	['expected', 'better expected', 'exceeded expectations', 'expectations', 'exceeded', 'expected better', 'expected good', 'better', 'good expected', 'excellent better']	['expected better', 'better expected', 'expected good', 'good expected', 'expected excellent', 'expected really', 'better anticipated', 'excellent better', 'got expected', 'good better']	24	0.23 (0.19 – 0.42)	7 (5 – 9.25)
116	couldn better_better_better couldn_couldn	['couldn better', 'better', 'better couldn', 'couldn', 'better excellent', 'excellent couldn', 'think better', 'satisfy', 'ago couldn', 'better misericordia']	['couldn better', 'better couldn', 'wasn best', 'better excellent', 'good couldn', 'excellent couldn', 'better haven', 'best better', 'better best', 'gotten better']	24	0.13 (-0.23 – 0.26)	8 (7 – 9)
117	sick_experience sick_sick good_considering sick	['sick', 'experience sick', 'sick good', 'considering sick', 'quite sick', 'sick just', 'good experience', 'expect', 'dont', 'experience']	['experience sick', 'wasn sick', 'sick didn', 'considering sick', 'excellent sick', 'sick went', 'experience ill', 'good experience', 'nice sick', 'experience slept']	23	0.21 (0.09 – 0.39)	20 (13.5 – 26)
118	helpful_really helpful_helpful really_helpful helpful	['helpful', 'really helpful', 'helpful really', 'helpful helpful', 'nice good', 'good helpful', 'right great', 'overall kind', 'generally looked', 'complaints generally']	['did helpful', 'incredibly helpful', 'helpful better', 'helpful overall', 'helpful best', 'helpful looked', 'helpful really', 'helpful bad', 'kind helpful', 'just helpful']	23	0.49 (0.3 – 0.62)	12 (7.5 – 17.5)
119	want hospital_hospital hospital_hospital want_want	['want hospital', 'hospital hospital', 'hospital want', 'want', 'hospital live', 'hospital hope', 'hope don', 'hope', 'hospital', 'teaching']	['hospital choice', 'hospital choose', 'going hospital', 'want hospital', 'hospital', 'hospital want', 'say hospital', 'hospital hospital', 'hospital come', 'live hospital']	23	0 (-0.1 – 0.1)	17 (13.5 – 21)
120	oxygen_oxygen home_understand hospital_home oxygen	['oxygen', 'oxygen home', 'understand hospital', 'home oxygen', 'hospital procedures', 'oxygen hospital', 'administration', 'understand', 'bathroom oxygen', 'oxygen time']	['home oxygen', 'oxygen hospital', 'problems oxygen', 'oxygen home', 'bathroom oxygen', 'low oxygen', 'oxygen room', 'oxygen levels', 'discharged oxygen', 'oxygen wanted']	23	0 (-0.04 – 0.05)	66 (33 – 88.5)
121	certificate_birth certificate_birth_registration	['certificate', 'birth certificate', 'birth', 'registration', 'registry', 'birth registration', 'time birth', 'applied', 'month', 'itâ']	['birth certificate', 'birth registration', 'baby registration', 'apply birth', 'certificate child', 'babies information', 'baby birth', 'certificate hospital', 'certificate', 'birth didn']	22	0.04 (-0.06 – 0.23)	34 (20.25 – 56.75)
122	visitors_visiting_visiting hours_clock night	['visitors', 'visiting', 'visiting hours', 'clock night', 'clock', 'night', '11', 'oâ clock', 'oâ', 'till 11']	['sleep visitors', 'midnight visiting', 'visiting hours', 'room visitors', 'patients visitors', 'visitors stay', 'visitation', 'visitors loud', 'stayed midnight', 'people visiting']	22	-0.01 (-0.06 – 0.07)	53.5 (44.5 – 85.25)
123	problems_issues problems_issues_problems good	['problems', 'issues problems', 'issues', 'problems good', 'didn concerns', 'awesome problems', 'putting health', 'picked virus', 'problems know', 'problems complaints']	['didn problems', 'didn issues', 'problems whatsoever', 'problems complaints', 'complaints problems', 'excellent issues', 'problems good', 'good issues', 'issues just', 'good problems']	22	0.28 (0.12 – 0.42)	10 (7.25 – 12)
124	chart_lack_lack communication_communication doctors	['chart', 'lack', 'lack communication', 'communication doctors', 'communication', 'charting', 'communicate', 'doctors lack', 'information', 'communicate nurses']	['lack doctors', 'doctors lack', 'doctors communicate', 'lack communication', 'communication doctors', 'doctors rely', 'nurses doctors', 'doctors nurses', 'doctors cared', 'doctors informed']	22	-0.08 (-0.19 – 0)	33.5 (19 – 47.75)
125	ct_ultrasound_scan_ct scan	['ct', 'ultrasound', 'scan', 'ct scan', 'ray', 'ct scans', 'technician', 'letter', 'scans', 'days ct']	['ct scan', 'ct scans', 'ct scanner', 'ultrasound hospital', 'scan waited', 'waiting appointment', 'needed ultrasound', 'ultrasound just', 'hospital test', 'scan wasn']	21	-0.11 (-0.17 – 0)	33 (21 – 57)
126	sleep_patient_authority_proper rest	['sleep', 'patient', 'authority', 'proper rest', 'rest', 'tv', 'disruptive patient', 'sleep didn', 'stop', 'sleep patient']	['sleep patient', 'difficult sleep', 'hospital nightmare', 'patient room', 'disruptive patient', 'problems sleeping', 'couldn sleep', 'sleep didn', 'sleep time', 'patient couldn']	20	0.04 (-0.1 – 0.11)	83 (62.5 – 109.25)
127	dialysis_kidney_dialysis unit_hindered	['dialysis', 'kidney', 'dialysis unit', 'hindered', 'machine', 'nephrologist', 'transferred red', 'ultrasound', 'urologist', 'olds']	['dialysis patient', 'dialysis', 'dialysis came', 'dialysis unit', 'kidney patient', 'kidney doctor', 'kidney problem', 'complete kidney', 'kidney', 'just kidney']	20	0.01 (-0.07 – 0.11)	48 (25 – 66.75)
128	bath_bathe_baby_newborn baby	['bath', 'bathe', 'baby', 'newborn baby', 'given bath', 'newborn', 'birth', 'shower', 'baby given', 'bath bathe']	['bathe baby', 'bath baby', 'help bath', 'showering facilities', 'birth hospital', 'given bath', 'maternity stay', 'bath', 'bathed', 'giving birth']	20	0.07 (0.02 – 0.15)	53.5 (33 – 75)
129	know word_great really_good didn_awesome angels	['know word', 'great really', 'good didn', 'awesome angels', 'emergengy', 'didn wouldn', 'word time', 'looked know', 'angels really', 'feeling looked']	['felt great', 'excellent went', 'did good', 'complaints great', 'quite good', 'people excellent', 'pretty good', 'really great', 'awesome angels', 'excellent complaints']	20	0.35 (0.23 – 0.48)	12 (8.5 – 17)
130	survey_questions_year_applicable	['survey', 'questions', 'year', 'applicable', 'ago surgery', 'survey hospital', 'did survey', 'survey think', 'questions survey', 'overall health']	['survey hospital', 'questions survey', 'difficult survey', 'did survey', 'survey long', 'pleased survey', 'like survey', 'survey', 'responses hospital', 'healthcare time']	20	0.02 (-0.03 – 0.09)	62.5 (32.75 – 76.75)
131	pleasant_pleasant pleasant_pleasant quite_quite pleasant	['pleasant', 'pleasant pleasant', 'pleasant quite', 'quite pleasant', 'wasn pleasant', 'pleasant general', 'good exprience', 'pleasant excellent', 'exprience', 'excellent cheerful']	['wasn pleasant', 'just pleasant', 'quite pleasant', 'pleasant quite', 'pleasant', 'pleasant pleasant', 'pleasant excellent', 'pleasantly', 'excellent cheerful', 'cheerful']	20	0.9 (0.46 – 0.9)	4 (4 – 6.25)
132	good way_way just_way_good good	['good way', 'way just', 'way', 'good good', 'way excellent', 'just good', 'outstanding excellent', 'guy came', 'way really', 'just outstanding']	['way excellent', 'way good', 'really good', 'just good', 'just outstanding', 'good', 'didn like', 'like way', 'good really', 'good excellent']	20	0.61 (0.48 – 0.89)	6 (5 – 7)
133	cleaning staff_cleaning_job cleaning_think cleaning	['cleaning staff', 'cleaning', 'job cleaning', 'think cleaning', 'staff', 'job', 'staff did', 'great job', 'housekeeping staff', 'housekeeping']	['staff cleaning', 'cleaning staff', 'cleaning housekeeping', 'people clean', 'housekeeping staff', 'cleanliness good', 'job cleaning', 'good cleaning', 'better cleaning', 'staff good']	20	0.02 (-0.11 – 0.26)	23.5 (15.25 – 32.5)
134	wait_bed_bed emergency_emergency	['wait', 'bed', 'bed emergency', 'emergency', 'bed wait', 'emergency bed', 'emergency long', 'long', 'aching', 'waiting']	['beds wait', 'bed emergency', 'bed waiting', 'waiting bed', 'emergency bed', 'emergency waited', 'bed wait', 'beds er', 'wait bed', 'bed lack']	20	-0.25 (-0.34 – -0.14)	15.5 (12.5 – 25.25)
135	caring_courteous_compassionate_courteous helpful	['caring', 'courteous', 'compassionate', 'courteous helpful', 'compassionate caring', 'helpful courteous', 'kind caring', 'vere', 'caring thought', 'caring courteous']	['compassionate caring', 'kind caring', 'caring friendly', 'caring courteous', 'courteous compassionate', 'nice caring', 'polite caring', 'caring caring', 'caring good', 'helpful caring']	20	0.58 (0.32 – 0.96)	7.5 (6 – 12.5)
136	lpns_lpn_rn_saw rn	['lpns', 'lpn', 'rn', 'saw rn', 'work hard', 'rns', 'manipulate', 'think lpn', 'things good', 'hard']	['lpns rns', 'rn lpns', 'replacement nurses', 'lpns', 'lpn good', 'nurses work', 'rn nurse', 'lpn', 'feel nurse', 'think lpn']	20	0.18 (0.06 – 0.32)	30.5 (22.25 – 56.75)
137	lactation_consultant_lactation consultant_available patients	['lactation', 'consultant', 'lactation consultant', 'available patients', 'didn lactation', 'consultant available', 'lactation specialist', 'lactation consultants', 'consultants', 'like time']	['lactation consultant', 'lactation consultants', 'need lactation', 'lactation specialist', 'lactation nurse', 'lactation', 'contact lactation', 'did lactation', 'told lactation', 'didn lactation']	19	0 (-0.07 – 0.23)	15 (10.5 – 20.5)
138	younger_older_older nurses_younger nurses	['younger', 'older', 'older nurses', 'younger nurses', 'younger ones', 'ones', 'new nurses', 'don listen', 'just older', 'older ones']	['younger nurses', 'older nurses', 'mature nurses', 'nurses experienced', 'nurses better', 'new nurses', 'nurses nicer', 'experienced nurses', 'nurses learn', 'nurses don']	19	0.15 (0.06 – 0.25)	41 (21 – 54.5)
139	good good_good excellent_good gets_better pretty	['good good', 'good excellent', 'good gets', 'better pretty', 'good isn', 'totally good', 'just generally', 'excellent totally', 'actually just', 'good general']	['generally good', 'isn good', 'totally good', 'quite good', 'just good', 'pretty good', 'way good', 'good isn', 'excellent totally', 'overall excellent']	19	0.68 (0.53 – 0.71)	3 (2 – 4)
140	good place_place_place good_great place	['good place', 'place', 'place good', 'great place', 'place think', 'thought good', 'view excellent', 'hope lose', 'place enjoyed', 'good view']	['good place', 'excellent place', 'great place', 'wonderful place', 'place good', 'place excellent', 'place great', 'best place', 'beautiful place', 'place wonderful']	19	0.43 (0.2 – 0.55)	8 (7 – 11.5)
141	treated_treated say_staff_staff treated	['treated', 'treated say', 'staff', 'staff treated', 'staff care', 'staff helpful', 'caring thought', 'treated terribly', 'treated super', 'gave people']	['staff treated', 'staff care', 'staff helpful', 'staff handling', 'staff problems', 'staff understanding', 'rude staff', 'feel staff', 'staff thorough', 'treated courtesy']	19	0.24 (0.07 – 0.44)	16 (13.5 – 30)
142	looked looked_looked_think looked_satisfied looked	['looked looked', 'looked', 'think looked', 'satisfied looked', 'looked satisfied', 'bad fall', 'overall looked', 'generally looked', 'looked generally', 'looked bad']	['looked looked', 'looked overall', 'everybody looked', 'looked quite', 'looked generally', 'looked told', 'looked really', 'generally looked', 'overall looked', 'satisfied looked']	19	0.39 (0.33 – 0.59)	6.5 (5.25 – 9)
143	ward_right ward_ward ward_spinal surgery	['ward', 'right ward', 'ward ward', 'spinal surgery', 'spinal', 'know ward', 'ward time', 'good ward', 'ward moved', 'medical ward']	['medical ward', 'surgical ward', 'emergency ward', 'ward surgical', 'spinal ward', 'ward acute', 'psych ward', 'ward placed', 'good ward', 'right ward']	19	0.08 (-0.06 – 0.17)	53 (36.5 – 76)
144	white_racist_caucasian_nations	['white', 'racist', 'caucasian', 'nations', 'culturally', 'white people', 'race', 'brown', 'donâ know', 'black']	['nurses racist', 'white nurses', 'nationality nurses', 'caucasian', 'different nationality', 'nationalities', 'racist', 'white people', 'multicultural', 'non white']	19	0 (-0.23 – 0.16)	17 (11.5 – 23.5)
145	filipino_filipino nurses_filipinos_white lady	['filipino', 'filipino nurses', 'filipinos', 'white lady', 'pilipino', 'canadian', 'philippines', 'caucasian', 'pet', 'unit number']	['filipino nurses', 'filipino nurse', 'filipino staff', 'filipinos', 'filipino people', 'filipino', 'great filipino', 'best nurses', 'lot filipino', 'canadian nurses']	18	0.07 (-0.15 – 0.2)	34.5 (16.25 – 64.75)
146	answered_questions_questions answered_answered questions	['answered', 'questions', 'questions answered', 'answered questions', 'good questions', 'understand', 'words', 'good did', 'okay course', 'hunted']	['answered questions', 'questions good', 'did questions', 'answering questions', 'questions helped', 'questions answered', 'questions asked', 'answers questions', 'questions health', 'questions answers']	18	0.24 (0.14 – 0.39)	22.5 (19.25 – 34.75)
147	triage_emergency triage_triage process_emergency	['triage', 'emergency triage', 'triage process', 'emergency', 'process', 'triage emergency', 'triaged', 'triage nurse', 'long', 'way long']	['triage emergency', 'emergency triage', 'triage nurse', 'triage terrible', 'triage', 'long triage', 'triage way', 'triage process', 'got triage', 'triage asked']	18	-0.14 (-0.31 – 0.05)	36.5 (25 – 49.75)
148	partum_post partum_post_partum nurses	['partum', 'post partum', 'post', 'partum nurses', 'nicu', 'delivery', 'labour delivery', 'nurses nicu', 'delivery nurses', 'nurses post']	['partum nurses', 'nurses post', 'partum nurse', 'nurse post', 'nurses disorganized', 'delivery nurses', 'nurses responded', 'nurses great', 'nurses', 'nurses nicu']	17	0.13 (-0.05 – 0.29)	49 (24 – 55)
149	blood_hemoglobin_losing blood_losing	['blood', 'hemoglobin', 'losing blood', 'losing', 'blood work', 'lost blood', 'standard', 'blood count', 'lost', 'pocket']	['checking blood', 'lost blood', 'losing blood', 'blood tests', 'blood sample', 'blood fine', 'blood count', 'hemoglobin low', 'blood left', 'blood coming']	17	0 (-0.15 – 0.11)	41 (27 – 67)
150	ward_ward ward_ward excellent_nurses ward	['ward', 'ward ward', 'ward excellent', 'nurses ward', 'ward beautiful', 'excellent ward', 'single time', 'depended', 'consistently', 'ward just']	['nurses ward', 'ward nurse', 'excellent ward', 'amazing ward', 'care ward', 'particular ward', 'second ward', 'ward excellent', 'ward amazing', 'ward good']	17	0.25 (0.14 – 0.39)	25 (11 – 32)
151	thankful_grateful care_grateful_received grateful	['thankful', 'grateful care', 'grateful', 'received grateful', 'received thankful', 'care got', 'thankful able', 'thankful care', 'just thankful', 'care received']	['grateful care', 'thankful care', 'just thankful', 'thankful happy', 'stay thankful', 'received thankful', 'thankful', 'got thankful', 'wonderful care', 'really thankful']	17	0.9 (0.62 – 1.14)	11 (10 – 23)
152	follow_follow ups_ups_good follow	['follow', 'follow ups', 'ups', 'good follow', 'month follow', 'follow follow', 'follow bad', 'actions taken', 'disappointed follow', 'waiting follow']	['follow ups', 'follow follow', 'follow', 'follow just', 'waiting follow', 'good follow', 'follow supposed', 'lack follow', 'follow did', 'follow good']	16	0 (-0.19 – 0.15)	10 (6 – 14)
153	appendix_burst_swelling_kidney	['appendix', 'burst', 'swelling', 'kidney', 'leg', 'collar', 'appendix burst', 'swollen', 'ruptured', 'clot']	['swollen leg', 'symptoms hospital', 'emergency kidney', 'infection concerned', 'told emergency', 'swelling', 'surgery conflicting', 'appendix burst', 'ruptured', 'taken ultrasound']	16	-0.16 (-0.21 – -0.04)	64.5 (50.75 – 139.5)
154	good place_sick_place_place sick	['good place', 'sick', 'place', 'place sick', 'sick good', 'sick sick', 'nice place', 'sick best', 'place problem', 'place treat']	['place sick', 'sick place', 'good place', 'best place', 'pleasant place', 'hospital sick', 'place place', 'place like', 'place stay', 'stay sick']	16	0 (-0.07 – 0.13)	13.5 (11 – 16.5)
155	pleased pleased_pleased_quite pleased_pleased extremely	['pleased pleased', 'pleased', 'quite pleased', 'pleased extremely', 'pleased pleasantly', 'pleased quite', 'just pleased', 'pleased just', 'pleased thing', 'pleased overall']	['quite pleased', 'extremely pleased', 'pleased pleasantly', 'just pleased', 'overall pleased', 'pleased pleased', 'pleased quite', 'pleased', 'pleased extremely', 'pleased overall']	16	0.68 (0.55 – 0.68)	4 (4 – 6)
156	emerg_emergency took_emt_isolated	['emerg', 'emergency took', 'emt', 'isolated', 'unit don', 'isolated room', 'public bathroom', 'hours', 'emergency', 'hours just']	['waiting emerg', 'emerg waiting', 'admitted emerg', 'nurses emerg', 'emerg dept', 'hours emerg', 'emt', 'emerg took', 'emts', 'admitted emergency']	16	-0.14 (-0.27 – -0.02)	52 (36.5 – 76)
157	home good_wanted home_home great_home	['home good', 'wanted home', 'home great', 'home', 'don want', 'good don', 'healthy don', 'mean couldn', 'normal wanted', 'home glad']	['home good', 'wanted home', 'glad home', 'home great', 'come home', 'home glad', 'wasn good', 'nice home', 'home didn', 'wait home']	16	0.24 (0.18 – 0.27)	9 (7 – 10.75)
158	good cleaning_cleaning_clean felt_available night	['good cleaning', 'cleaning', 'clean felt', 'available night', 'clean', 'thing cleaning', 'cleaning good', 'clean washroom', 'washroom', 'soap']	['cleaning excellent', 'cleaning good', 'excellent cleaning', 'good cleaning', 'clean excellent', 'washroom clean', 'cleaning room', 'cleaning washroom', 'clean washroom', 'dirty cleaned']	16	0.2 (0.1 – 0.39)	27 (16 – 42.5)
159	best best_best_ve best_best ve	['best best', 'best', 've best', 'best ve', 'best experince', 'consider best', 'ones overall', 'best long', 'overall best', 've far']	['incredible best', 'best best', 'best ve', 'overall best', 'best', 'just best', 've best', 'best just', 'best experince', 'consider best']	15	0.19 (0.16 – 0.24)	10 (6.5 – 12.5)
160	ed_ed rooms_like ed_rooms	['ed', 'ed rooms', 'like ed', 'rooms', 'rooms ed', 'room men', 'ladies', 'complaint anybody', 'share bathrooms', 'difficult listen']	['rooms ed', 'ed rooms', 'rooms like', 'rooms', 'rooms didn', 'rooms little', 'partner room', 'sharing room', 'room men', 'fact rooms']	15	-0.14 (-0.19 – 0)	14 (8.5 – 30.5)
161	wifi_availability_day age_internet	['wifi', 'availability', 'day age', 'internet', 'available patients', 'rent', 'age', 'access', 'available', 'phone']	['wifi hospital', 'wifi', 'good wifi', 'wifi connections', 'internet', 'router', 'available hospital', 'cell phone', 'hospital need', 'hospital rooms']	15	-0.09 (-0.19 – -0.01)	15 (9.5 – 27)
162	happy_time happy_happy happy_quite happy	['happy', 'time happy', 'happy happy', 'quite happy', 'shed', 'able feel', 'happy compared', 'heading home', 'happy completely', 'happy pretty']	['pretty happy', 'quite happy', 'home happy', 'completely happy', 'happy compared', 'happy home', 'overall happy', 'happy happy', 'time happy', 'happy quite']	15	0.45 (0.36 – 0.54)	7 (5 – 9.5)
163	confidentiality_confidential_personal information_collecting	['confidentiality', 'confidential', 'personal information', 'collecting', 'personal', 'files', 'information', 'asking questions', 'member', 'patient policy']	['confidentiality', 'confidential', 'privacy family', 'personal information', 'patients hallway', 'private nurse', 'talking patients', 'patient policy', 'respect patients', 'patients noisy']	15	-0.04 (-0.14 – -0.01)	39 (22 – 57)
164	moved_moving_moving room_allowed	['moved', 'moving', 'moving room', 'allowed', 'kids', 'room day', 'closet', 'coughing', 'room didn', 'notice']	['moved upstairs', 'moved closet', 'moving room', 'telling moving', 'told moved', 'moved went', 'did moved', 'night moved', 'came moved', 'days moved']	15	-0.03 (-0.06 – 0)	32 (25.5 – 42.5)
165	pace maker_maker_pace_heart	['pace maker', 'maker', 'pace', 'heart', 'heart rate', 'cardiologist', 'pacemaker', 'pressure', 'lung', 'palpitations']	['hospital went', 'heart palpitations', 'cardiologist told', 'happened cardiologist', 'pacemaker', 'cardiologist', 'hospital reason', 'heart rate', 'palpitations', 'breathing problems']	14	-0.01 (-0.1 – 0.03)	95 (70.25 – 127.25)
166	catheter_bladder_urine_drainage	['catheter', 'bladder', 'urine', 'drainage', 'pee', 'irrigated', 'bag', 'pouch', 'drain', 'surgery']	['catheter', 'catheter didn', 'bladder', 'catheters', 'coming surgery', 'urinary', 'urine', 'urethra', 'urine test', 'surgery surgery']	14	-0.08 (-0.23 – 0.03)	140.5 (109.75 – 233)
167	didnâ come_doctor doesnâ_doesnâ_didnâ	['didnâ come', 'doctor doesnâ', 'doesnâ', 'didnâ', 'doctor', 'wrong doctors', 'thereâ', 'ready home', 'voluntarily', 'wasnâ doctor']	['doctors patients', 'doctors helping', 'patients didnâ', 'deal doctor', 'come doctors', 'wrong doctors', 'hospital prescriptions', 'changed doctor', 'doctor doesnâ', 'doctors']	14	0 (-0.04 – 0.15)	55 (43.25 – 70)
168	hot water_water_hot_warm water	['hot water', 'water', 'hot', 'warm water', 'shower', 'shower hot', 'showers', 'hosp stay', 'water shower', 'water cold']	['hot water', 'shower hot', 'water showers', 'water shower', 'water bathroom', 'couldn shower', 'warm water', 'took shower', 'water cold', 'cold water']	14	-0.04 (-0.09 – 0.06)	22.5 (16.75 – 45.25)
169	best needed_fantastic probably_good tried_expect going	['best needed', 'fantastic probably', 'good tried', 'expect going', 'good excellent', 'going excellent', 'needed excellent', 'tried best', 'good fantastic', 'good know']	['going excellent', 'excellent really', 'needed excellent', 'pretty good', 'excellent excellent', 'good excellent', 'best really', 'tried best', 'excellent', 'good fantastic']	14	0.49 (0.38 – 0.57)	7 (5.25 – 8.5)
170	transferred_transfer_cardiology_transferred hospital	['transferred', 'transfer', 'cardiology', 'transferred hospital', 'informed', 'given chance', 'cardiology ward', 'nursing night', 'looked transferred', 'operator']	['hospital transferred', 'transferred hospital', 'transferred facility', 'going transferred', 'entered hospital', 'waiting transferred', 'transferred city', 'transferring', 'people transferred', 'say transferred']	14	0 (-0.12 – 0)	29 (18 – 35.75)
171	pain_pain control_control_day home	['pain', 'pain control', 'control', 'day home', 'hours pain', 'excruciating pain', 'surgery given', 'excruciating', 'pain medications', 'wasn addressed']	['surgery pain', 'prescribed pain', 'pain surgery', 'pain management', 'excruciating pain', 'prescription pain', 'pain medications', 'pain helped', 'pain control', 'pain left']	14	-0.29 (-0.41 – -0.09)	29 (27 – 37.5)
172	busy_wasn busy_did best_lot pressure	['busy', 'wasn busy', 'did best', 'lot pressure', 'busy did', 'rush', 'rush did', 'different wasn', 'pressure think', 'busy different']	['busy did', 'wasn busy', 'did busy', 'busy hard', 'busy time', 'busy busy', 'busy different', 'super busy', 'busy really', 'say busy']	14	0.07 (-0.03 – 0.19)	17 (13.25 – 26)
173	roommate_mental_disruptive_room situation	['roommate', 'mental', 'disruptive', 'room situation', 'situation', 'demanding', 'experiencing', 'room', 'person', 'challenge']	['patients sharing', 'patients quiet', 'room situation', 'private room', 'sharing room', 'complaint roommate', 'room public', 'patient addressed', 'room specific', 'respect patient']	14	-0.1 (-0.21 – -0.08)	56 (36 – 65.75)
174	shoes_clothes_slippers_lost	['shoes', 'clothes', 'slippers', 'lost', 'pair', 'running shoes', 'pants', 'belongings', 'plastic bag', 'hospital clothes']	['shoes stolen', 'shoes lost', 'shoes nurse', 'shoes came', 'took shoes', 'shoes', 'hospital clothes', 'couldn shoes', 'slippers', 'pair shoes']	13	0 (-0.07 – 0.22)	31 (24 – 46)
175	ratings_rate__rating	['ratings', 'rate', '10', 'rating', 'deserve', 'care 10', 'based', 'nurses terrible', 'lazy', 'attendants']	['rate nurses', 'nurses rate', 'nurses terrible', 'average nurses', 'nurses 10', 'nurse terrible', 'percent nurses', 'showed nurses', 'gave nurses', 'poor nurse']	13	0 (-0.18 – 0.03)	47 (27 – 51)
176	toilet_toilets_low_commode	['toilet', 'toilets', 'low', 'commode', 'rise', 'sit toilet', 'orthopedic', 'seats', 'toilet commode', 'toilet toilet']	['sit toilet', 'toilet chair', 'toilet seats', 'complaint toilets', 'toilet toilet', 'use toilet', 'frustrating toilet', 'toilets', 'toilet low', 'toilet commode']	13	-0.03 (-0.15 – 0.03)	57 (42 – 69)
177	bonnyville_bonnyville hospital_st paul_paul	['bonnyville', 'bonnyville hospital', 'st paul', 'paul', 'cold lake', 'hospital bonnyville', 'live cold', 'lake', 'st', 'live']	['bonnyville hospital', 'hospital bonnyville', 'bonnyville', 'prefer hospital', 'lake hospital', 'hospital', 'hospitals good', 'professional hospital', 'hospital closer', 'baby hospital']	13	0.26 (0.2 – 0.35)	24 (15 – 51)
178	visit_good visit_visit good_overall visit	['visit', 'good visit', 'visit good', 'overall visit', 'loved did', 'previous visit', 'visit pretty', 'visit completely', 'visit excellent', 'different previous']	['great visit', 'good visit', 'visit excellent', 'visit good', 'visit', 'previous visit', 'overall visit', 'come visit', 'visit just', 'visit completely']	13	0.55 (0.43 – 0.78)	10 (5 – 11)
179	recommend_recommend anybody_anybody_help recommend	['recommend', 'recommend anybody', 'anybody', 'help recommend', 'anybody need', 'recommend recommend', 'recommend highly', 'recommend anytime', 'recommending', 'appreciate help']	['recommend anybody', 'recommend recommend', 'help recommend', 'recommending', 'recommend highly', 'recommend anytime', 'recommend', 'highly recommend', 'recommended', 'anybody']	12	0.24 (0.2 – 0.32)	6 (5 – 9)
180	rehab_program_rehab program_waste	['rehab', 'program', 'rehab program', 'waste', 'waste time', 'designed', 'lethbridge', 'therapy', 'room atmosphere', 'considerably good']	['hospital rehab', 'rehab hospital', 'rehab program', 'rehab', 'went rehab', 'rehabilitate', 'rehab weeks', 'wanted rehab', 'rehab post', 'lethbridge hospital']	12	0.16 (0.1 – 0.42)	66 (23.75 – 84.25)
181	treated like_queen_like queen_royalty	['treated like', 'queen', 'like queen', 'royalty', 'like royalty', 'like king', 'king', 'treated', 'like', 'kind way']	['treated like', 'royalty', 'like royalty', 'respect treated', 'treated kindness', 'stay treated', 'good treated', 'queen', 'treated', 'like queen']	12	0.27 (0.19 – 0.46)	10 (6 – 14.75)
182	window_windows_didn window_room windows	['window', 'windows', 'didn window', 'room windows', 'room window', 'outside', 'windows room', 'short stays', 'tough room', 'best nice']	['room window', 'room windows', 'windows room', 'window', 'window just', 'door room', 'didn window', 'room door', 'room broken', 'window got']	11	-0.15 (-0.2 – 0.01)	22 (18 – 41.5)
183	individual_days cleaned_booked private_actually stayed	['individual', 'days cleaned', 'booked private', 'actually stayed', 'fine physical', 'happy shared', 'say private', 'care exemplary', 'care rooms', 'room setup']	['rooms care', 'room care', 'care rooms', 'rooms small', 'room setup', 'rooms', 'room converted', 'shared room', 'single room', 'clean room']	11	0.4 (0.34 – 0.61)	21 (15 – 41)
184	water_water drink_drink_water gave	['water', 'water drink', 'drink', 'water gave', 'water like', 'ginger', 'cup water', 'ginger ale', 'ale', 'drink water']	['water drink', 'drink water', 'bring water', 'trying water', 'water available', 'needed water', 'water ask', 'ask water', 'got water', 'cup water']	11	0 (-0.06 – 0)	35 (31.5 – 50.5)
185	everybody nice_everybody_time everybody_nice	['everybody nice', 'everybody', 'time everybody', 'nice', 'nice everybody', 'everybody really', 'lot everybody', 'terrific experience', 'wonderful nice', 'really nice']	['everybody nice', 'everybody pleasant', 'everybody friendly', 'nice everybody', 'nice people', 'friendly nice', 'really friendly', 'everybody really', 'everybody', 'just everybody']	11	0.45 (0.35 – 0.52)	5.5 (4 – 9.25)
186	good bed_bed just_got sore_thing beds	['good bed', 'bed just', 'got sore', 'thing beds', 'bed', 'beds', 'overall pretty', 'laying', 'sore', 'complaints beds']	['beds horrible', 'bed excellent', 'comfortable bed', 'complaints beds', 'good bed', 'beds uncomfortable', 'beds suck', 'beds', 'size bed', 'bed really']	11	0.13 (0.01 – 0.32)	17 (13 – 42.5)
187	released_going released_released knew_wanted released	['released', 'going released', 'released knew', 'wanted released', 'told release', 'little soon', 'got bunch', 'bit overwhelmed', 'survived released', 'book day']	['released day', 'release', 'going released', 'released released', 'released just', 'released knew', 'released soon', 'day released', 'released', 'days released']	11	-0.01 (-0.14 – 0.05)	24 (15.5 – 31)
188	questions_exactly_lot questions_planned	['questions', 'exactly', 'lot questions', 'planned', 'way informed', 'going knew', 'exactly planned', 'triage asked', 'went lots', 'needed expected']	['went planned', 'going explained', 'informed going', 'explained went', 'questions took', 'planned', 'ask questions', 'lots questions', 'exactly planned', 'informed']	11	0 (0 – 0.18)	18 (16.5 – 22)
189	thanked staff_painless_pain_thanked	['thanked staff', 'painless', 'pain', 'thanked', 'suffering hours', 'actually family', 'time afraid', 'totally wonderful', 'caring pain', 'good thanked']	['pain management', 'issues pain', 'pain good', 'pain treated', 'asking pain', 'pain discomfort', 'relief pain', 'pain nurses', 'did pain', 'lot pain']	11	0.34 (0.25 – 0.46)	26 (17 – 37.5)
190	nightmare_terrible_terrible wouldn_worst nightmare	['nightmare', 'terrible', 'terrible wouldn', 'worst nightmare', 'just nightmare', 'terrible nightmare', 'horrible terrible', 'recommed', 'terrible worst', 'awful just']	['terrible nightmare', 'worst nightmare', 'just nightmare', 'nightmare', 'nightmares', 'terrible worst', 'horrible terrible', 'horrible', 'just awful', 'terrible terrible']	11	-0.43 (-0.43 – -0.38)	4 (3 – 5)
191	surgeon_surgeon absolutely_best surgeon_absolutely fantastic	['surgeon', 'surgeon absolutely', 'best surgeon', 'absolutely fantastic', 'phenomenal', 'awesome bedside', 'surgeon world', 'explained way', 'just dr', 'assurance']	['surgeon awesome', 'surgeon excellent', 'surgeon phenomenal', 'best surgeon', 'surgeon best', 'fantastic surgeon', 'good surgeon', 'surgeon surgeon', 'surgeon absolutely', 'phenomenal surgeon']	10	0.34 (0.25 – 0.44)	9.5 (6 – 26)
192	pain_tramadol_charge nurse_prescription	['pain', 'tramadol', 'charge nurse', 'prescription', 'charge', 'pain medications', 'medications', 'surgical report', 'tylenol', 'surgery']	['prescription pain', 'surgery pain', 'pain medications', 'pain medication', 'charge nurse', 'pain surgery', 'help pain', 'prescription', 'pain killer', 'painkillers']	10	-0.1 (-0.13 – -0.08)	257.5 (220 – 352)
193	complaints_complaints good_stroke wasn_complaints questions	['complaints', 'complaints good', 'stroke wasn', 'complaints questions', 'complaints received', 'answer thought', 'wasn stroke', 'stroke just', 'picture thought', 'thought stroke']	['complaints good', 'good complaints', 'listen complaints', 'complaints', 'complaints felt', 'pretty good', 'got complaints', 'complaints received', 'complaints questions', 'really good']	10	0.54 (0.37 – 0.63)	18 (16 – 20.75)
194	stitches_bone fracture_site_fracture	['stitches', 'bone fracture', 'site', 'fracture', 'dressing', 'incision', 'bone', 'pain discomfort', 'mesh', 'hanging']	['pain incision', 'bandage incision', 'incision surgery', 'incision', 'stitches infected', 'surgery caused', 'told stitches', 'surgery', 'pain concern', 'stitches']	10	-0.08 (-0.24 – 0)	40.5 (35.75 – 52.75)
195	cleaning_including_completely taken_including cleaning	['cleaning', 'including', 'completely taken', 'including cleaning', 'better cleaners', 'cleaned little', 'complaints cleanliness', 'good including', 'good amazed', 'especially cleaning']	['complaints cleanliness', 'cleanliness staff', 'cleaning crew', 'absolutely wonderful', 'cleanliness', 'nurses cleaning', 'exceptionally good', 'cleaning staff', 'amazing complaints', 'cleaning']	10	0.47 (0.3 – 0.62)	22 (17 – 28.25)

## Sheet: Adult - M2
topic	name	base_representation	keybert	count	sentiment	wordcount
1	really good_good experience_don know_nurses doctors	['really good', 'good experience', 'don know', 'nurses doctors', 'doctors nurses', 'nursing staff', 'private room', 'good care', 'didn know', 'nurses good']	['nurses excellent', 'nurses good', 'good nurses', 'nurses amazing', 'excellent nurses', 'nurses great', 'nurses fantastic', 'nurses really', 'nurses doctors', 'nurses did']	15519	0.12 (-0.06 – 0.38)	30 (15 – 59)
2	good experience_really good_hospital stay_good stay	['good experience', 'really good', 'hospital stay', 'good stay', 'good hospital', 'good care', 'excellent care', 'stay good', 'hospital good', 'overall good']	['overall good experience', 'really good experience', 'good experience', 'overall experience', 'experience good', 'excellent experience', 'excellent stay', 'good hospital stay', 'great experience', 'excellent hospital']	17575	0.31 (0.06 – 0.51)	18 (8 – 36)
3	food good_food terrible_good food_food food	['food good', 'food terrible', 'good food', 'food food', 'hospital food', 'food wasn', 'food better', 'food excellent', 'complaint food', 'food horrible']	['food wasn good', 'food food terrible', 'horrible food', 'terrible food', 'food horrible', 'food terrible', 'food bad', 'bad food', 'awful food', 'food sucked']	3337	0.07 (-0.11 – 0.31)	19 (9 – 38)
4	cleaning staff_cleanliness room_hot water_cleanliness hospital	['cleaning staff', 'cleanliness room', 'hot water', 'cleanliness hospital', 'clean room', 'hospital clean', 'room bathroom', 'came clean', 'clean bathroom', 'room cleaned']	['cleanliness bathrooms', 'bathrooms cleaned', 'cleanliness bathroom', 'cleanliness room bathroom', 'cleanliness room', 'cleaning staff', 'clean bathrooms', 'cleaning people', 'staff clean', 'overall cleanliness']	1143	-0.02 (-0.15 – 0.11)	34 (18 – 58)
5	emergency room_emergency department_wait time_time emergency	['emergency room', 'emergency department', 'wait time', 'time emergency', 'long time', 'long wait', 'wait emergency', 'emergency wait', 'waiting time', 'wait hours']	['wait long emergency', 'emergency wait time', 'emergency waiting', 'waiting time emergency', 'waiting emergency', 'long emergency', 'wait time emergency', 'hours emergency room', 'emergency slow', 'emergency wait']	684	-0.11 (-0.26 – 0.01)	32 (19 – 57)
6	discharge papers_discharged early_discharge process_told discharged	['discharge papers', 'discharged early', 'discharge process', 'told discharged', 'time discharge', 'discharged doctor', 'got discharged', 'time discharged', 'day discharged', 'going discharged']	['discharge papers said', 'did discharge', 'discharged discharge', 'discharge discharged', 'discharge took', 'discharge told', 'discharge didn', 'doctor discharge', 'discharge procedure', 'going discharge']	618	-0.03 (-0.12 – 0.08)	42 (25 – 71)
7	beds uncomfortable_bed uncomfortable_hospital bed_bed comfortable	['beds uncomfortable', 'bed uncomfortable', 'hospital bed', 'bed comfortable', 'really uncomfortable', 'air bed', 'uncomfortable bed', 'good bed', 'bed bed', 'bed really']	['beds uncomfortable', 'uncomfortable beds', 'uncomfortable bed', 'bed uncomfortable', 'beds comfortable', 'comfortable beds', 'beds horrible', 'hospital bed', 'comfortable bed', 'hospital beds']	422	-0.06 (-0.21 – 0.07)	27 (16 – 45)
8	cold room_air conditioning_room cold_cold time	['cold room', 'air conditioning', 'room cold', 'cold time', 'really cold', 'room temperature', 'rooms cold', 'cold cold', 'hospital cold', 'cold air']	['rooms cold', 'room extremely hot', 'cold rooms', 'temperature room cold', 'temperature room', 'air conditioning room', 'room temperature', 'cold room', 'cold room cold', 'room hot']	262	-0.12 (-0.23 – 0)	25.5 (15 – 44)
9	men women_room man_share room_women room	['men women', 'room man', 'share room', 'women room', 'room men', 'room male', 'men women room', 'men room', 'women men', 'sharing room']	['putting men women room', 'men women room', 'women men room', 'room men women', 'men women room don', 'sexes room', 'men room', 'males room', 'rooms men', 'room men']	238	-0.04 (-0.16 – 0.07)	33 (22 – 56)
10	royal alex_royal alexandra_experience royal_royal alexandra hospital	['royal alex', 'royal alexandra', 'experience royal', 'royal alexandra hospital', 'alexandra hospital', 'experience royal alex', 'care royal', 'recommend royal alex', 'recommend royal', 'alex hospital']	['experience royal alex', 'hospital stay royal alex', 'royal alex hospital', 'hospital royal alex', 'royal alex excellent', 'royal alex good', 'care royal alex', 'stay royal alex', 'royal alex best', 'going royal alex']	129	0.2 (0.05 – 0.36)	31 (19 – 46)
11	parking parking_parking terrible_parking situation_just parking	['parking parking', 'parking terrible', 'parking situation', 'just parking', 'hard parking', 'parking expensive', 'parking just', 'parking fees', 'parking lot', 'pay parking']	['parking terrible', 'parking horrible', 'terrible parking', 'parking terrible parking', 'parking sucks', 'poor parking', 'parking ridiculous', 'parking nightmare', 'difficult parking', 'parking lousy']	128	-0.1 (-0.25 – 0.04)	11 (7 – 22)
12	private room_private rooms_semi private_private rooms available	['private room', 'private rooms', 'semi private', 'private rooms available', 'shared room', 'rooms available', 'requested private room', 'requested private', 'semi private room', 'like private']	['private rooms available', 'private rooms', 'rooms private', 'rooms private rooms', 'preferred private room', 'private room available', 'wanted private room', 'private room just', 'private room', 'wish private rooms']	114	0.02 (-0.1 – 0.15)	23 (14 – 34.75)
13	grey nuns_grey nuns hospital_nuns hospital_grey nun	['grey nuns', 'grey nuns hospital', 'nuns hospital', 'grey nun', 'experience grey nuns', 'stay grey', 'stay grey nuns', 'experience grey', 'hospital grey', 'care grey']	['experience grey nuns', 'grey nuns best', 'recommended grey nuns', 'grey nuns good', 'grey nuns really', 'went grey nuns', 'grey nuns just', 'grey nuns', 'stay grey nuns', 'care grey nuns']	110	0.28 (0.08 – 0.42)	25 (17 – 46.75)
14	sent home_send home_day getting_information given	['sent home', 'send home', 'day getting', 'information given', 'stay day', 'days let', 'sure day', 'leave going', 'home sooner', 'got soon']	['time sent home', 'extra day leave', 'leave going home', 'home early', 'sent home early', 'wanted home sooner', 'home 48 hours', 'going home', 'impression going home', 'little information leaving']	98	0 (-0.16 – 0.02)	21 (13 – 30)
15	job did_good job_did best_did good	['job did', 'good job', 'did best', 'did good', 'think did', 'did wonderful job', 'did wonderful', 'wonderful job', 'best did', 'did really']	['job did good', 'job did good job', 'did excellent job did', 'job did great', 'job did great job', 'job did best', 'did good job did', 'did wonderful job did', 'did really good job', 'did great job did']	85	0.29 (0.19 – 0.4)	7 (5 – 9.75)
16	tv room_tv hospital_room tv_tv wasn	['tv room', 'tv hospital', 'room tv', 'tv wasn', 'didn work', 'tv thing', 'fix tv', 'tv room tv', 'hospital tv', 'tv watch']	['tv room', 'people tv room', 'room tv', 'tv room tv', 'renting tv', 'need tv', 'fix tv', 'tv didn work', 'floor tv', 'tv hospital']	76	-0.04 (-0.15 – 0.05)	22 (10 – 37.5)
17	speak english_hard understand_fluent english_trouble understanding	['speak english', 'hard understand', 'fluent english', 'trouble understanding', 'english language', 'language barrier', 'good english', 'couldn understand', 'hard time understanding', 'time understanding']	['nurses english', 'nurses english language', 'english nurses', 'english hard communicate', 'language barrier difficult', 'nurse didn speak', 'staff speak', 'don speak english', 'speak proper english', 'language barrier']	65	0.04 (-0.1 – 0.16)	40 (26 – 59)
18	physio physio_physio right away_physio right_physiotherapy thought	['physio physio', 'physio right away', 'physio right', 'physiotherapy thought', 'giving ok', 'interested helping', 'good physiotherapy', 'area cardio', 'need home care', 'wasn listening']	['hospital physiotherapists', 'hospital staff physiotherapist', 'told physiotherapy', 'physiotherapist came', 'physiotherapy thought', 'felt physiotherapist', 'good physiotherapy', 'patients use', 'doctors supporting', 'help nurse told']	64	0.04 (-0.09 – 0.15)	35 (22 – 62.25)
19	looked looked_looked good_think looked_looked really	['looked looked', 'looked good', 'think looked', 'looked really', 'good felt looked', 'looked satisfied', 'look think', 'look looked', 'complaints looked', 'looked pretty good']	['looked told', 'everybody looked', 'people looked', 'say looked', 'looked looked', 'look looked', 'looked follow', 'looked did', 'job looked', 'looked didn']	64	0.36 (0.18 – 0.5)	9 (6.75 – 12.25)
20	misericordia hospital_food misericordia_stay misericordia_misericordia excellent	['misericordia hospital', 'food misericordia', 'stay misericordia', 'misericordia excellent', 'compared misericordia', 'recommend misericordia', 'clean clean', 'way misericordia', 'care misericordia', 'misericordia really']	['excellent care misericordia hospital', 'misericordia hospital', 'excellent care misericordia', 'misericordia good experience', 'misericordia excellent', 'misericordia good', 'care misericordia', 'hospital good', 'favorite hospital', 'doctors misericordia']	62	0.33 (0.15 – 0.52)	26 (18 – 38)
21	got infection_infection leg_hospital infection_infection operation	['got infection', 'infection leg', 'hospital infection', 'infection operation', 'infection left', 'infection surgery', 'staph infection', 'infection hospital', 'left hospital', 'got staph infection']	['got infection operation', 'infection went infection', 'infection left', 'infection ended getting', 'infection went', 'infection going', 'infection infection', 'hospital infection', 'got infection', 'infection ended hospital']	57	-0.16 (-0.24 – -0.01)	40 (20 – 66)
22	peter lougheed_better peter lougheed_lougheed amazing_peter lougheed amazing	['peter lougheed', 'better peter lougheed', 'lougheed amazing', 'peter lougheed amazing', 'better peter', 'peter lougheed best', 'lougheed just', 'peter lougheed center', 'lougheed excellent', 'lougheed center']	['prefer peter lougheed', 'stay peter lougheed', 'good peter lougheed', 'better peter lougheed', 'peter lougheed good', 'peter lougheed peter lougheed', 'peter lougheed best', 'peter lougheed amazing', 'peter lougheed excellent', 'peter lougheed']	54	0.29 (0.14 – 0.48)	20.5 (14.25 – 30.25)
23	reason gave_instead _ _didn	['reason gave', 'instead 10', '10 10', 'didn 10', 'pain killer', 'hot hospital', '10 really', '10 overall', 'did 10', 'just reason']	['nurses doctors 10', 'doctors 10 10', 'instead 10', '10 really', 'reason did 10', 'rate 10', 'say 10', 'didn 10', 'doctor emergency staff', 'nurses questions']	54	0.11 (-0.05 – 0.2)	30 (24.25 – 49.75)
24	went missing_tried pick_phone charger_personal items	['went missing', 'tried pick', 'phone charger', 'personal items', 'surgery room', 'don know', 'private room', 'let know', 'hospital just', 'need better security']	['allowed use phone', 'phone stolen', 'room phone', 'took phone', 'phone couldn', 'phone going', 'belongings told', 'away hospital got', 'phone charger', 'police security']	52	-0.15 (-0.26 – 0)	24.5 (13.5 – 44.25)
25	hope don_don want_just don_don want don	['hope don', 'don want', 'just don', 'don want don', 'just hope don', 'want don', 'just don want', 'just hope', 'changing experience', 'don want don want']	['going hope', 'just hope don', 'don want hope', 'want hope', 'just hope', 'hope don', 'don stay', 'want actually going', 'want stay', 'hope just']	49	0 (-0.04 – 0.11)	10 (8 – 13)
26	busy did_busy crowded_busy busy_did best	['busy did', 'busy crowded', 'busy busy', 'did best', 'busy overcrowded', 'busy did best', 'crowded busy', 'wasn busy', 'room busy', 'lot pressure']	['overcrowded busy', 'busy overcrowded', 'busy place people', 'busy crowded', 'time crowded busy', 'crowded busy', 'little bit crowded', 'wasn busy just', 'overly busy', 'busy understaffed']	47	0 (-0.26 – 0.03)	9 (4 – 16)
27	quick efficient_organized good_efficient organized_impressed organized	['quick efficient', 'organized good', 'efficient organized', 'impressed organized', 'organized impressed', 'good organized', 'really appreciated work', 'efficient surprised', 'thoroughly amazed', 'complaints efficient']	['excellent efficient', 'good efficient', 'quite efficient', 'impressed organized', 'organized efficient', 'efficient overall', 'quick efficient', 'organized excellent', 'effective efficient', 'really organized']	46	0.65 (0.38 – 0.85)	8 (5.25 – 15.5)

## Sheet: Adult - M3
topic	name	base_representation	keybert	mmr	count	sentiment	wordcount
1	nursing_patient_ward_medication	['nursing', 'patient', 'ward', 'medication', 'patients', 'person', 'sleep', 'felt', 'needed', 'come']	['patients', 'nurses good', 'nurses doctors', 'patient', 'doctors nurses', 'nursing', 'surgeon', 'nursing staff', 'emergency', 'pain']	['nursing', 'patient', 'ward', 'medication', 'patients', 'person', 'sleep', 'felt', 'needed', 'come']	15519	0.12 (-0.06 – 0.38)	30 (15 – 59)
2	good hospital_hospital stay_best hospital_hospital good	['good hospital', 'hospital stay', 'best hospital', 'hospital good', 'hospitals', 'recommend hospital', 'good hospital stay', 'stay hospital', 'excellent hospital', 'hospital excellent']	['hospital stay excellent', 'hospital good experience', 'hospital excellent', 'hospital stay good', 'best hospital stay', 'really good hospital', 'hospital best', 'best hospital', 'good hospital stay', 'hospital good']	['good hospital', 'hospital stay', 'best hospital', 'hospital good', 'hospitals', 'recommend hospital', 'good hospital stay', 'stay hospital', 'excellent hospital', 'hospital excellent']	3769	0.31 (0.17 – 0.48)	22 (13 – 36)
3	eat_meals_food good_food	['eat', 'meals', 'food good', 'food', 'food terrible', 'food food', 'good food', 'diet', 'terrible', 'meal']	['hospital food', 'food hospital', 'food horrible', 'food terrible', 'complaint food', 'terrible food', 'food services', 'food service', 'food awful', 'improve food']	['eat', 'meals', 'food good', 'food', 'food terrible', 'food food', 'good food', 'diet', 'terrible', 'meal']	3337	0.07 (-0.11 – 0.31)	19 (9 – 38)
4	baby_delivery_labor_birth	['baby', 'delivery', 'labor', 'birth', 'partum', 'post partum', 'epidural', 'section', 'maternity', 'labour']	['labor delivery nurses', 'delivering baby', 'delivery nurses', 'delivery nurse', 'baby nurses', 'nurses labor', 'deliver baby', 'breastfeeding', 'maternity', 'giving birth']	['baby', 'delivery', 'labor', 'birth', 'partum', 'post partum', 'epidural', 'section', 'maternity', 'labour']	1362	0.12 (-0.02 – 0.31)	44 (24 – 78)
5	cleanliness_clean_cleaned_cleaning	['cleanliness', 'clean', 'cleaned', 'cleaning', 'dirty', 'toilet', 'bathrooms', 'shower', 'bathroom', 'housekeeping']	['cleanliness bathroom', 'bathrooms cleaned', 'hospital clean', 'cleanliness hospital', 'clean bathrooms', 'clean bathroom', 'bathroom cleaned', 'cleanliness room', 'cleanest hospital', 'hygiene']	['cleanliness', 'clean', 'cleaned', 'cleaning', 'dirty', 'toilet', 'bathrooms', 'shower', 'bathroom', 'housekeeping']	1143	-0.02 (-0.15 – 0.11)	34 (18 – 58)
6	good stay_excellent stay_stay good_stay good stay	['good stay', 'excellent stay', 'stay good', 'stay good stay', 'great stay', 'happy stay', 'stay excellent', 'stay really', 'wonderful stay', 'really good stay']	['excellent stay complaints', 'good stay complaints', 'overall great stay', 'really enjoyed stay', 'excellent stay excellent', 'good excellent stay', 'excellent stay', 'pretty good stay', 'overall good stay', 'good stay overall']	['good stay', 'excellent stay', 'stay good', 'stay good stay', 'great stay', 'happy stay', 'stay excellent', 'stay really', 'wonderful stay', 'really good stay']	761	0.39 (0.26 – 0.55)	12 (7 – 20)
7	good staff_experience staff_staff good_staff excellent	['good staff', 'experience staff', 'staff good', 'staff excellent', 'staff great', 'great staff', 'staff really', 'staff staff', 'staff helpful', 'excellent staff']	['overall good experience staff', 'good experience staff', 'experience staff great', 'experience staff excellent', 'experience good staff', 'staff absolutely wonderful', 'staff just excellent', 'care staff excellent', 'staff really good', 'good staff really good']	['good staff', 'experience staff', 'staff good', 'staff excellent', 'staff great', 'great staff', 'staff really', 'staff staff', 'staff helpful', 'excellent staff']	640	0.42 (0.28 – 0.61)	15 (9 – 24)
8	discharge_discharged_discharge papers_papers	['discharge', 'discharged', 'discharge papers', 'papers', 'instructions', 'told discharged', 'discharge process', 'discharged early', 'time discharge', 'discharged doctor']	['hospital discharge', 'doctor discharge', 'discharge hospital', 'doctor discharged', 'discharge doctor', 'discharged doctor', 'discharge papers said', 'discharge procedure', 'discharge nurse', 'going discharged']	['discharge', 'discharged', 'discharge papers', 'papers', 'instructions', 'told discharged', 'discharge process', 'discharged early', 'time discharge', 'discharged doctor']	618	-0.03 (-0.12 – 0.08)	42 (25 – 71)
9	noisy_noise_loud_sleep	['noisy', 'noise', 'loud', 'sleep', 'roommate', 'quiet', 'noisy night', 'night', 'room noisy', 'station']	['noisy nurses', 'noisy patient', 'room noisy', 'night noisy', 'noisy night', 'sleep noise', 'patient room', 'sleep nurses', 'station noisy', 'really noisy']	['noisy', 'noise', 'loud', 'sleep', 'roommate', 'quiet', 'noisy night', 'night', 'room noisy', 'station']	615	-0.1 (-0.23 – 0)	37 (21 – 59)
10	iâ_said_couldnâ_didnâ	['iâ', 'said', 'couldnâ', 'didnâ', 'finally', 'morning', 'asked', 'started', 'called', 'told']	['nurse came', 'doctor came', 'nurse said', 'dr', 'doctor said', 'pain medication', 'infection', 'medicine', 'leave', 'medication']	['iâ', 'said', 'couldnâ', 'didnâ', 'finally', 'morning', 'asked', 'started', 'called', 'told']	533	-0.07 (-0.14 – 0.01)	222 (174 – 301)
11	emergency_ambulance_wait_emergency room	['emergency', 'ambulance', 'wait', 'emergency room', 'waiting', 'emerg', 'time emergency', 'wait time', 'long', 'emergency department']	['emergency waiting', 'hospital emergency', 'wait long emergency', 'waiting emergency', 'hours emergency room', 'ambulance people', 'getting emergency', 'waiting time emergency', 'emergency wait time', 'wait emergency long']	['emergency', 'ambulance', 'wait', 'emergency room', 'waiting', 'emerg', 'time emergency', 'wait time', 'long', 'emergency department']	521	-0.13 (-0.29 – 0.01)	30 (17 – 55)
12	alberta_calgary_edmonton_canada	['alberta', 'calgary', 'edmonton', 'canada', 'alberta health', 'alberta hospital', 'university alberta', 'saskatchewan', 'ontario', 'alberta health care']	['best hospital alberta', 'hospital alberta', 'hospitals alberta', 'alberta hospital', 'alberta healthcare', 'alberta health care', 'healthcare alberta', 'alberta health services', 'best hospital calgary', 'hospitals calgary']	['alberta', 'calgary', 'edmonton', 'canada', 'alberta health', 'alberta hospital', 'university alberta', 'saskatchewan', 'ontario', 'alberta health care']	512	0.21 (0.02 – 0.4)	34 (21 – 57)
13	excellent care_care got_care received_satisfied care	['excellent care', 'care got', 'care received', 'satisfied care', 'good care', 'received', 'received excellent', 'care complaints', 'care excellent', 'received excellent care']	['care received excellent care', 'care received excellent', 'excellent care complaints', 'care received good', 'received excellent care', 'care got excellent care', 'excellent care received', 'received good care', 'satisfied care received', 'good care received']	['excellent care', 'care got', 'care received', 'satisfied care', 'good care', 'received', 'received excellent', 'care complaints', 'care excellent', 'received excellent care']	498	0.83 (0.56 – 1.05)	9 (6 – 14)
14	experience good experience_experience good_experience overall_good experience	['experience good experience', 'experience good', 'experience overall', 'good experience', 'good experience good', 'good experience good experience', 'good experience overall', 'experience overall good experience', 'experience overall good', 'great experience']	['pretty good experience overall', 'overall pretty good experience', 'good experience overall', 'good experience overall great', 'really good experience overall', 'good experience overall good', 'overall experience good', 'overall great experience good', 'excellent experience overall', 'good experience overall experience']	['experience good experience', 'experience good', 'experience overall', 'good experience', 'good experience good', 'good experience good experience', 'good experience overall', 'experience overall good experience', 'experience overall good', 'great experience']	493	0.38 (0.29 – 0.55)	6 (5 – 9)
15	good overall_good excellent_overall good_thought excellent	['good overall', 'good excellent', 'overall good', 'thought excellent', 'good think', 'excellent overall', 'thought good', 'pretty good', 'excellent good', 'good good']	['overall pretty good', 'overall really good', 'good overall really good', 'overall good really good', 'really good overall', 'just overall good', 'good overall really', 'good overall', 'overall thought good', 'excellent overall']	['good overall', 'good excellent', 'overall good', 'thought excellent', 'good think', 'excellent overall', 'thought good', 'pretty good', 'excellent good', 'good good']	474	0.51 (0.43 – 0.67)	4 (3 – 5)
16	diagnosis_ultrasound_condition_different doctors	['diagnosis', 'ultrasound', 'condition', 'different doctors', 'information', 'doctors didn', 'diagnosed', 'doctor didn', 'communication', 'communication doctors']	['different doctors', 'doctors different', 'different doctor', 'misdiagnosed', 'doctor patient', 'complaint doctor', 'doctor charge', 'communication doctors', 'patient relations', 'hospital doctor']	['diagnosis', 'ultrasound', 'condition', 'different doctors', 'information', 'doctors didn', 'diagnosed', 'doctor didn', 'communication', 'communication doctors']	471	-0.04 (-0.17 – 0.07)	29 (17 – 47)
17	surgeon_surgery_procedure_surgery didn	['surgeon', 'surgery', 'procedure', 'surgery didn', 'operation', 'day surgery', 'waiting', 'information', 'surgery surgery', 'long surgery']	['waiting surgery', 'scheduled surgery', 'hours surgery', 'appointment surgery', 'getting surgery', 'wait surgery', 'surgery date', 'hospital surgery', 'doctor did surgery', 'surgery days']	['surgeon', 'surgery', 'procedure', 'surgery didn', 'operation', 'day surgery', 'waiting', 'information', 'surgery surgery', 'long surgery']	425	0 (-0.12 – 0.1)	36 (23 – 55)
18	beds_uncomfortable_mattress_bed	['beds', 'uncomfortable', 'mattress', 'bed', 'mattresses', 'beds uncomfortable', 'chair', 'stretcher', 'comfortable', 'bed uncomfortable']	['beds uncomfortable', 'uncomfortable beds', 'uncomfortable bed', 'bed uncomfortable', 'beds comfortable', 'complaint beds', 'comfortable bed', 'complaint bed', 'bed terribly', 'bed terrible']	['beds', 'uncomfortable', 'mattress', 'bed', 'mattresses', 'beds uncomfortable', 'chair', 'stretcher', 'comfortable', 'bed uncomfortable']	422	-0.06 (-0.21 – 0.07)	27 (16 – 45)
19	surgeon_surgeon excellent_surgery good_procedure	['surgeon', 'surgeon excellent', 'surgery good', 'procedure', 'good surgeon', 'surgeries', 'surgery went', 'surgery', 'good surgery', 'experience surgeon']	['experience major surgery', 'surgery great', 'surgeons good', 'experience surgery', 'surgery good', 'surgery successful', 'surgery wonderful', 'pleased surgery', 'surgeon excellent', 'surgery good good']	['surgeon', 'surgeon excellent', 'surgery good', 'procedure', 'good surgeon', 'surgeries', 'surgery went', 'surgery', 'good surgery', 'experience surgeon']	406	0.35 (0.16 – 0.5)	27 (17.25 – 40)
20	medication_medications_prescription_morphine	['medication', 'medications', 'prescription', 'morphine', 'pain medication', 'pharmacist', 'tylenol', 'pharmacy', 'prescribed', 'pain killers']	['medications pain', 'medication pain', 'pain medications', 'hospital prescription', 'pain medication', 'pain meds', 'prescription', 'medication taking', 'wrong medication', 'medications given']	['medication', 'medications', 'prescription', 'morphine', 'pain medication', 'pharmacist', 'tylenol', 'pharmacy', 'prescribed', 'pain killers']	365	-0.07 (-0.22 – 0)	42 (24 – 64)
21	good nurses_good nurse_good nurses good_really good nurses	['good nurses', 'good nurse', 'good nurses good', 'really good nurses', 'nurses good', 'overall really good', 'overall good', 'excellent nurses', 'good doctors', 'great nurses']	['nurses doctors amazing good', 'excellent nurses amazing', 'nurses excellent', 'overall really good nurse', 'nurses fantastic', 'nurses excellent good', 'nurses fantastic overall', 'overall excellent nurses', 'enjoyed nurses', 'overall good nurses']	['good nurses', 'good nurse', 'good nurses good', 'really good nurses', 'nurses good', 'overall really good', 'overall good', 'excellent nurses', 'good doctors', 'great nurses']	318	0.36 (0.2 – 0.52)	22 (15 – 34)
22	good stay_stay nurses_stay good_excellent stay	['good stay', 'stay nurses', 'stay good', 'excellent stay', 'overall stay', 'overall good stay', 'good stay nurses', 'stay excellent', 'good stay good', 'stay good nurses']	['excellent stay nurses', 'nurses doctors good stay', 'excellent stay nurse', 'good stay nurses', 'nurses good stay good', 'good stay doctors nurses', 'stay nurses good', 'stay excellent nurses', 'stay nurses really', 'stay good nurses']	['good stay', 'stay nurses', 'stay good', 'excellent stay', 'overall stay', 'overall good stay', 'good stay nurses', 'stay excellent', 'good stay good', 'stay good nurses']	313	0.27 (0.11 – 0.45)	35 (19 – 55)
23	satisfied_satisfied happy_satisfied satisfied_happy satisfied	['satisfied', 'satisfied happy', 'satisfied satisfied', 'happy satisfied', 'satisfied quite', 'quite satisfied', 'happy', 'quite happy', 'happy happy', 'pleased']	['quite happy satisfied', 'quite satisfied happy', 'satisfied quite happy', 'happy completely satisfied', 'happy satisfied satisfied', 'happy totally satisfied', 'happy satisfied', 'satisfied happy', 'overall satisfied good', 'satisfied extremely pleased']	['satisfied', 'satisfied happy', 'satisfied satisfied', 'happy satisfied', 'satisfied quite', 'quite satisfied', 'happy', 'quite happy', 'happy happy', 'pleased']	305	0.68 (0.51 – 0.9)	5 (4 – 7)
24	good went_good good_good good good_good perfect	['good went', 'good good', 'good good good', 'good perfect', 'went good', 'perfect', 'great good good', 'good good good good', 'went pretty', 'pretty good went']	['went fine excellent', 'went pretty good', 'good went fine', 'went great good', 'went good excellent', 'went excellent just', 'went excellent', 'went really good', 'went great', 'went good']	['good went', 'good good', 'good good good', 'good perfect', 'went good', 'perfect', 'great good good', 'good good good good', 'went pretty', 'pretty good went']	297	0.43 (0.34 – 0.47)	4 (3 – 5)
25	service_good service_excellent service_service excellent	['service', 'good service', 'excellent service', 'service excellent', 'services', 'service good', 'happy service', 'service got', 'service happy', 'service service']	['service got excellent', 'service good good', 'gave excellent service', 'service good', 'service received excellent', 'service excellent', 'service received good', 'good service good', 'services good', 'services excellent']	['service', 'good service', 'excellent service', 'service excellent', 'services', 'service good', 'happy service', 'service got', 'service happy', 'service service']	292	0.5 (0.35 – 0.65)	10 (7 – 14.25)
26	treated_treated good_good treated_treated good treated	['treated', 'treated good', 'good treated', 'treated good treated', 'treated treated', 'better treated', 'good treated good', 'treated good treated good', 'complaints treated', 'got treated']	['treated pretty good', 'did good job treated', 'really treated good', 'treated really good treated', 'treated good treated good', 'treated good', 'everybody treated good', 'treated good treated', 'treated really good', 'good treated good']	['treated', 'treated good', 'good treated', 'treated good treated', 'treated treated', 'better treated', 'good treated good', 'treated good treated good', 'complaints treated', 'got treated']	288	0.45 (0.25 – 0.64)	10 (6 – 16)
27	treated good_treated_care treated_treated really	['treated good', 'treated', 'care treated', 'treated really', 'took good', 'took good care', 'good treated', 'took care', 'treat', 'good took']	['care treated good', 'treated pretty good', 'treated really good', 'good care treated', 'treated good good', 'treated good', 'took care excellent', 'took good care gave', 'good treated good', 'took care treated']	['treated good', 'treated', 'care treated', 'treated really', 'took good', 'took good care', 'good treated', 'took care', 'treat', 'good took']	263	0.41 (0.26 – 0.63)	12 (8 – 20)
28	cold_blankets_hot_heat	['cold', 'blankets', 'hot', 'heat', 'warm', 'temperature', 'air', 'cold room', 'air conditioning', 'conditioning']	['hospital cold', 'blankets cold', 'cold blankets', 'rooms cold', 'cold rooms', 'warm blankets', 'cold hospital', 'warm blanket', 'room freezing', 'room cold']	['cold', 'blankets', 'hot', 'heat', 'warm', 'temperature', 'air', 'cold room', 'air conditioning', 'conditioning']	262	-0.12 (-0.23 – 0)	25.5 (15 – 44)
29	good complaints_complaints_complaints good_complaints excellent	['good complaints', 'complaints', 'complaints good', 'complaints excellent', 'excellent complaints', 'complain', 'good complaints good', 'good complain', 'complaints problems', 'complaints whatsoever']	['complaints excellent', 'complaints whatsoever good', 'overall good complaints', 'complaints good', 'complaints great', 'good complaints whatsoever', 'complaints impressed', 'good complaints excellent', 'good complaints good', 'absolutely complaints']	['good complaints', 'complaints', 'complaints good', 'complaints excellent', 'excellent complaints', 'complain', 'good complaints good', 'good complain', 'complaints problems', 'complaints whatsoever']	255	0.45 (0.19 – 0.58)	10 (7 – 15)
30	building_funding_hospital needs_new hospital	['building', 'funding', 'hospital needs', 'new hospital', 'need new', 'old', 'needs', 'government', 'money', 'hospital need']	['hospital needs lot', 'need new hospitals', 'hospital needs upgraded', 'new hospitals', 'think hospital needs', 'need bigger hospital', 'need new hospital', 'hospital need', 'hospital needs', 'large hospital']	['building', 'funding', 'hospital needs', 'new hospital', 'need new', 'old', 'needs', 'government', 'money', 'hospital need']	245	0 (-0.09 – 0.15)	25 (12 – 45)
31	good place_place_good visit_visit	['good place', 'place', 'good visit', 'visit', 'place good', 'great place', 've times', 'best place', 'good time', 'time excellent']	['great place', 'wonderful place', 'good complaints good place', 'place good', 'best experience', 'good place', 'good experience good', 'good visit', 'recommend place anybody', 'food good excellent stay']	['good place', 'place', 'good visit', 'visit', 'place good', 'great place', 've times', 'best place', 'good time', 'time excellent']	245	0.37 (0.2 – 0.51)	12 (9 – 18)
32	men_women_man_male	['men', 'women', 'man', 'male', 'men women', 'room man', 'female', 'sharing', 'room male', 'women room']	['men women room', 'sexes room', 'women men room', 'having share room', 'room men women', 'room sharing', 'share room', 'share room male', 'men room', 'sharing room']	['men', 'women', 'man', 'male', 'men women', 'room man', 'female', 'sharing', 'room male', 'women room']	238	-0.04 (-0.16 – 0.07)	33 (22 – 56)
33	helpful nurses_job nurses_nurses amazing_nurses excellent	['helpful nurses', 'job nurses', 'nurses amazing', 'nurses excellent', 'nurses awesome', 'nurses fantastic', 'nurses really', 'fantastic nurses', 'nurses amazing nurses', 'nurses fantastic nurses']	['nurses absolutely fabulous', 'fantastic nurses really', 'nurses fantastic', 'job nurses fantastic', 'thought nurses fantastic', 'great nurses amazing', 'nurses really great', 'nurses amazing', 'nurses really good', 'nurses excellent']	['helpful nurses', 'job nurses', 'nurses amazing', 'nurses excellent', 'nurses awesome', 'nurses fantastic', 'nurses really', 'fantastic nurses', 'nurses amazing nurses', 'nurses fantastic nurses']	231	0.38 (0.25 – 0.56)	9 (5 – 15.5)
34	overworked_understaffed_need nurses_nurses overworked	['overworked', 'understaffed', 'need nurses', 'nurses overworked', 'nurses need', 'think nurses', 'short staffed', 'overworked need', 'staffed', 'understaffed nurses']	['nurses understaffed', 'understaffed nurses', 'nursing staff overworked', 'nurses overworked', 'nurses really overworked', 'overworked nurses', 'concern nurses', 'nursing staff think', 'patients nurses', 'staff nurses work']	['overworked', 'understaffed', 'need nurses', 'nurses overworked', 'nurses need', 'think nurses', 'short staffed', 'overworked need', 'staffed', 'understaffed nurses']	214	-0.01 (-0.18 – 0.08)	26 (15 – 46)
35	experience nurses_good experience nurses_good experience_experience good nurses	['experience nurses', 'good experience nurses', 'good experience', 'experience good nurses', 'great experience nurses', 'really good experience', 'really good experience nurses', 'experience good', 'experience nurses doctors', 'overall experience']	['pretty good experience nurses', 'overall good experience nurses', 'overall experience good nurses', 'nurses good experience', 'excellent experience nurses', 'experience nurses amazing', 'good experience nurses great', 'really good experience nurses', 'good experience nurses excellent', 'experience nurses great']	['experience nurses', 'good experience nurses', 'good experience', 'experience good nurses', 'great experience nurses', 'really good experience', 'really good experience nurses', 'experience good', 'experience nurses doctors', 'overall experience']	189	0.38 (0.26 – 0.5)	23 (16 – 35)
36	good fantastic_did good_good great_fantastic	['good fantastic', 'did good', 'good great', 'fantastic', 'good excellent really', 'thought fantastic', 'good did', 'awesome good', 'good amazing good', 'fantastic did great']	['did fantastic job really', 'did good job fantastic', 'good did excellent', 'job did good', 'excellent did great job', 'did excellent', 'did good job', 'absolutely fantastic', 'fantastic did great', 'good really liked']	['good fantastic', 'did good', 'good great', 'fantastic', 'good excellent really', 'thought fantastic', 'good did', 'awesome good', 'good amazing good', 'fantastic did great']	188	0.43 (0.32 – 0.58)	6 (4 – 11)
37	iv_arm_vein_needle	['iv', 'arm', 'vein', 'needle', 'poked', 'ivs', 'blood', 'iv nurse', 'bruise', 'bruises']	['putting iv nurse', 'nurses trying iv', 'iv nurse', 'nurses iv', 'nurse iv', 'arm swelled', 'arm blood', 'experience nurse gave', 'explained nurse', 'bruise arm']	['iv', 'arm', 'vein', 'needle', 'poked', 'ivs', 'blood', 'iv nurse', 'bruise', 'bruises']	141	-0.06 (-0.15 – 0.02)	59 (36 – 93)
38	nursing staff_nursing_impressed nursing staff_impressed nursing	['nursing staff', 'nursing', 'impressed nursing staff', 'impressed nursing', 'great nursing', 'great nursing staff', 'staff absolutely', 'nursing staff amazing', 'nursing staff absolutely', 'nursing staff really']	['nursing staff absolutely fantastic', 'nursing staff amazing', 'nursing staff phenomenal', 'nursing staff fantastic', 'nursing staff really good', 'nursing staff incredible', 'nursing staff excellent', 'amazing nursing staff', 'nursing staff good', 'staff amazing nursing']	['nursing staff', 'nursing', 'impressed nursing staff', 'impressed nursing', 'great nursing', 'great nursing staff', 'staff absolutely', 'nursing staff amazing', 'nursing staff absolutely', 'nursing staff really']	139	0.33 (0.2 – 0.49)	20 (10.5 – 32)
39	red deer_deer_red_deer hospital	['red deer', 'deer', 'red', 'deer hospital', 'red deer hospital', 'deer regional', 'red deer regional', 'deer regional hospital', 'hospital red deer', 'red deer regional hospital']	['experience red deer hospital', 'red deer hospital needs', 'hospital red deer hospital', 'red deer regional hospital', 'red deer hospital', 'deer hospital needs', 'hospital red deer', 'say red deer hospital', 'red deer hospital best', 'red deer hospital just']	['red deer', 'deer', 'red', 'deer hospital', 'red deer hospital', 'deer regional', 'red deer regional', 'deer regional hospital', 'hospital red deer', 'red deer regional hospital']	139	0.09 (-0.02 – 0.3)	40 (21.5 – 67)
40	hip_replacement_knee_hip knee	['hip', 'replacement', 'knee', 'hip knee', 'hip replacement', 'knee replacement', 'knee clinic', 'hip knee clinic', 'clinic', 'total hip replacement']	['hip replacement surgery', 'hip knee clinic', 'hip knee clinic hospital', 'hip surgery', 'knee hip replacement', 'hip knee replacement', 'good hip replacement', 'hip replacement', 'second hip replacement', 'knee replacement surgery']	['hip', 'replacement', 'knee', 'hip knee', 'hip replacement', 'knee replacement', 'knee clinic', 'hip knee clinic', 'clinic', 'total hip replacement']	133	0.24 (0.06 – 0.39)	36 (24 – 60)
41	alex_royal_royal alex_royal alexandra	['alex', 'royal', 'royal alex', 'royal alexandra', 'alexandra', 'experience royal', 'experience royal alex', 'royal alexandra hospital', 'alexandra hospital', 'care royal']	['hospital stay royal alex', 'royal alex hospital', 'hospital royal alex', 'royal alexandra hospital', 'hospital stay royal', 'hospital royal', 'alex hospital', 'alexandra hospital', 'care royal alex', 'centre royal alex']	['alex', 'royal', 'royal alex', 'royal alexandra', 'alexandra', 'experience royal', 'experience royal alex', 'royal alexandra hospital', 'alexandra hospital', 'care royal']	129	0.2 (0.05 – 0.36)	31 (19 – 46)
42	parking_expensive_parking parking_parking terrible	['parking', 'expensive', 'parking parking', 'parking terrible', 'parking situation', 'just parking', 'parking just', 'parking expensive', 'hard parking', 'expensive parking']	['parking horrible', 'parking terrible', 'parking sucks', 'parking expensive', 'parking terrible parking', 'expensive parking', 'parking ridiculous', 'parking good', 'parking visitors', 'terrible parking']	['parking', 'expensive', 'parking parking', 'parking terrible', 'parking situation', 'just parking', 'parking just', 'parking expensive', 'hard parking', 'expensive parking']	128	-0.1 (-0.25 – 0.04)	11 (7 – 22)
43	rockyview_rocky_rocky view_view	['rockyview', 'rocky', 'rocky view', 'view', 'rockyview general', 'rockyview general hospital', 'rocky view hospital', 'rockyview hospital', 'view hospital', 'rockyview good']	['rockyview hospital good', 'rockyview best hospital', 'rockyview great hospital', 'rocky view hospital', 'rockyview hospital', 'hospital rockyview', 'hospital rocky view', 'rockyview general hospital', 'hospitals rocky', 'hospital rocky']	['rockyview', 'rocky', 'rocky view', 'view', 'rockyview general', 'rockyview general hospital', 'rocky view hospital', 'rockyview hospital', 'view hospital', 'rockyview good']	125	0.22 (0.04 – 0.4)	25 (16 – 41)
44	nurse amazing_amazing nurse_excellent nurse_awesome nurse	['nurse amazing', 'amazing nurse', 'excellent nurse', 'awesome nurse', 'amazing', 'fantastic nurse', 'nurse absolutely', 'amazing nurse amazing', 'nurse evening', 'nurse don']	['really amazing nurses', 'care nurse amazing', 'amazing nurses', 'amazing nurse', 'amazing nurse amazing', 'nurse amazing', 'really great nurses', 'nurses really great nurses', 'amazing nurses really', 'best nurses']	['nurse amazing', 'amazing nurse', 'excellent nurse', 'awesome nurse', 'amazing', 'fantastic nurse', 'nurse absolutely', 'amazing nurse amazing', 'nurse evening', 'nurse don']	124	0.24 (0.14 – 0.43)	21 (11.75 – 32.25)
45	rude_rude nurse_really rude_rude nurses	['rude', 'rude nurse', 'really rude', 'rude nurses', 'head nurse', 'nurse admitted', 'just nurse', 'nurse treated', 'quite rude', 'bully']	['nurses rude', 'nurses pretty rude', 'nurse rude', 'just complaint nurse', 'complaint nurse', 'rude nurses', 'rude nurse', 'helpful nurse', 'nurse nice', 'patient nurses']	['rude', 'rude nurse', 'really rude', 'rude nurses', 'head nurse', 'nurse admitted', 'just nurse', 'nurse treated', 'quite rude', 'bully']	124	-0.1 (-0.26 – 0.01)	34 (20 – 52.75)
46	excellent doctor_doctor excellent_wonderful doctor_doctor best	['excellent doctor', 'doctor excellent', 'wonderful doctor', 'doctor best', 'doctor amazing', 'good doctor', 'best doctor', 'doctor absolutely', 'doctor excellent doctor', 'doctor best doctor']	['doctors excellent', 'doctor excellent', 'doctor excellent doctors', 'doctors excellent doctor', 'excellent doctors awesome', 'doctor excellent doctor', 'excellent doctor excellent', 'best doctor', 'doctor best doctor', 'excellent doctor fabulous']	['excellent doctor', 'doctor excellent', 'wonderful doctor', 'doctor best', 'doctor amazing', 'good doctor', 'best doctor', 'doctor absolutely', 'doctor excellent doctor', 'doctor best doctor']	122	0.35 (0.22 – 0.48)	10 (5 – 18.5)
47	foothills_foothills hospital_experience foothills_foothills hospital excellent	['foothills', 'foothills hospital', 'experience foothills', 'foothills hospital excellent', 'hospital foothills', 'care foothills', 'foothills foothills', 'like foothills', 'foothills great', 'recommend foothills']	['experience foothills hospital', 'foothills hospital excellent', 'recommend foothills hospital', 'hospital foothills', 'hospital foothills hospital', 'foothills hospital', 'foothills hospital best', 'foothills medical', 'foothills medical center', 'think foothills hospital']	['foothills', 'foothills hospital', 'experience foothills', 'foothills hospital excellent', 'hospital foothills', 'care foothills', 'foothills foothills', 'like foothills', 'foothills great', 'recommend foothills']	116	0.22 (0.04 – 0.42)	31.5 (18.75 – 51.25)
48	private_private rooms_private room_rooms	['private', 'private rooms', 'private room', 'rooms', 'private rooms available', 'semi private', 'semi', 'requested private room', 'requested private', 'like private']	['private rooms', 'rooms private', 'preferred private room', 'rooms private rooms', 'private rooms available', 'wanted private room', 'private room available', 'semi private room', 'private room shared room', 'private room wasn']	['private', 'private rooms', 'private room', 'rooms', 'private rooms available', 'semi private', 'semi', 'requested private room', 'requested private', 'like private']	114	0.02 (-0.1 – 0.15)	23 (14 – 34.75)
49	nuns_grey nuns_grey_nuns hospital	['nuns', 'grey nuns', 'grey', 'nuns hospital', 'grey nuns hospital', 'stay grey', 'stay grey nuns', 'experience grey nuns', 'experience grey', 'grey nun']	['hospital grey nuns', 'grey nuns best', 'recommended grey nuns', 'recommend grey nuns', 'experience grey nuns', 'grey nuns hospital', 'stay grey nuns', 'grey nuns good', 'grey nuns really', 'care grey nuns']	['nuns', 'grey nuns', 'grey', 'nuns hospital', 'grey nuns hospital', 'stay grey', 'stay grey nuns', 'experience grey nuns', 'experience grey', 'grey nun']	110	0.28 (0.08 – 0.42)	25 (17 – 46.75)
50	icu_icu nurses_nurses icu_icu excellent	['icu', 'icu nurses', 'nurses icu', 'icu excellent', 'icu unit', 'care icu', 'time icu', 'icu care', 'general ward', 'icu ward']	['icu nurses', 'nurses icu', 'icu care', 'nurse icu', 'icu nurse', 'care icu', 'doctors icu', 'emergency icu', 'icu staff', 'icu ward']	['icu', 'icu nurses', 'nurses icu', 'icu excellent', 'icu unit', 'care icu', 'time icu', 'icu care', 'general ward', 'icu ward']	106	0.15 (0.02 – 0.35)	34.5 (21.25 – 70.75)
51	treatment_treatment received_happy treatment_satisfied treatment	['treatment', 'treatment received', 'happy treatment', 'satisfied treatment', 'treatment got', 'good treatment', 'satisfied treatment got', 'best treatment', 'treatment happy', 'treatment received excellent']	['satisfied treatment got', 'pleased treatment got', 'treatment pleased', 'satisfied treatment', 'pleased treatment received', 'pleased treatment', 'treatment received excellent', 'received great treatment', 'treatment got best', 'good treatment happy']	['treatment', 'treatment received', 'happy treatment', 'satisfied treatment', 'treatment got', 'good treatment', 'satisfied treatment got', 'best treatment', 'treatment happy', 'treatment received excellent']	104	0.36 (0.24 – 0.52)	12 (8 – 16)
52	fly_released_day getting_soon	['fly', 'released', 'day getting', 'soon', 'days let', 'sure day', 'leave going', 'home sooner', 'cab', 'early']	['extra day leave', 'leave going', 'little information leaving', 'wanted home sooner', 'time sent home', 'stay day', 'leaving didn', 'sent home early', 'impression going home', 'home early']	['fly', 'released', 'day getting', 'soon', 'days let', 'sure day', 'leave going', 'home sooner', 'cab', 'early']	98	0 (-0.16 – 0.02)	21 (13 – 30)
53	parking_ticket_parking lot_park	['parking', 'ticket', 'parking lot', 'park', 'parking hospital', 'hospital parking', 'parking parking', 'parking spot', 'parking ticket', 'parked']	['parking emergency', 'hospital parking', 'parking patients', 'parking hospital atrocious', 'parking situation', 'complain parking', 'parking hospital', 'issue parking', 'parking horrible', 'parking terrible']	['parking', 'ticket', 'parking lot', 'park', 'parking hospital', 'hospital parking', 'parking parking', 'parking spot', 'parking ticket', 'parked']	94	-0.08 (-0.16 – 0.02)	32 (25 – 61.75)
54	communication_communication doctors nurses_communication doctors_communicate	['communication', 'communication doctors nurses', 'communication doctors', 'communicate', 'communication nurses', 'communication nurses doctors', 'better communication', 'communicate better', 'doctors nurses', 'better communication nurses']	['lack communication doctors nurses', 'doctors lack communication', 'lack communication doctors', 'doctors nurses communication', 'better communication doctors nurses', 'better communication nurses doctors', 'nurses didn communicate', 'communication doctors nurses', 'communication nurses doctors', 'doctors nurses need']	['communication', 'communication doctors nurses', 'communication doctors', 'communicate', 'communication nurses', 'communication nurses doctors', 'better communication', 'communicate better', 'doctors nurses', 'better communication nurses']	92	0 (-0.11 – 0.19)	18 (11 – 28)
55	night shift_shift_daytime_shift nurses	['night shift', 'shift', 'daytime', 'shift nurses', 'night nurses', 'night staff', 'day shift', 'night shift nurses', 'daytime nurses', 'day staff']	['night shift nurses', 'nurses night shift', 'night shifts nurses', 'night staff nurses', 'experience night nurses', 'night nurses', 'night time nurses', 'nighttime nurses', 'nursing staff night', 'excellent night nurses']	['night shift', 'shift', 'daytime', 'shift nurses', 'night nurses', 'night staff', 'day shift', 'night shift nurses', 'daytime nurses', 'day staff']	89	0 (-0.11 – 0.09)	39 (22 – 54)
56	job did_job_did wonderful job_best did	['job did', 'job', 'did wonderful job', 'best did', 'did wonderful', 'think did', 'good job', 'did best', 'job did good', 'wonderful job']	['job did good', 'job did great', 'job did good job', 'did excellent job did', 'job did great job', 'did good job did', 'did really good job', 'job did best', 'did wonderful job did', 'did fantastic job really']	['job did', 'job', 'did wonderful job', 'best did', 'did wonderful', 'think did', 'good job', 'did best', 'job did good', 'wonderful job']	85	0.29 (0.19 – 0.4)	7 (5 – 9.75)
57	good helpful_helpful everybody_good help good_helpful	['good helpful', 'helpful everybody', 'good help good', 'helpful', 'good help', 'help needed', 'helpful good', 'got help', 'helpful overall', 'everybody helpful']	['helped good helped', 'everybody helpful good', 'good everybody helped', 'kind helpful overall', 'everybody helpful', 'amazing helped lot', 'excellent everybody helpful good', 'helpful everybody helpful', 'helpful everybody', 'felt good help']	['good helpful', 'helpful everybody', 'good help good', 'helpful', 'good help', 'help needed', 'helpful good', 'got help', 'helpful overall', 'everybody helpful']	80	0.44 (0.26 – 0.63)	10.5 (7 – 14)
58	campus_south health_south_health campus	['campus', 'south health', 'south', 'health campus', 'south health campus', 'health', 'south campus', 'campus hospital', 'campus amazing', 'hospital south']	['south health campus great', 'recommend south health campus', 'south health campus amazing', 'hospital south health campus', 'south health campus', 'south health campus hospital', 'south health campus just', 'know south health campus', 'nurses south health campus', 'south campus hospital']	['campus', 'south health', 'south', 'health campus', 'south health campus', 'health', 'south campus', 'campus hospital', 'campus amazing', 'hospital south']	80	0.3 (0.12 – 0.41)	30 (18.75 – 51)
59	tv_wifi_television_tv room	['tv', 'wifi', 'television', 'tv room', 'tv hospital', 'watch', 'internet', 'tvs', 'room tv', 'refund']	['tv hospital', 'hospital tv', 'tv service', 'tv services', 'fix tv', 'tv room', 'renting tv', 'tv didn work', 'tv terrible', 'tv room tv']	['tv', 'wifi', 'television', 'tv room', 'tv hospital', 'watch', 'internet', 'tvs', 'room tv', 'refund']	76	-0.04 (-0.15 – 0.05)	22 (10 – 37.5)
60	helped_good helped_helped lot_helped lots	['helped', 'good helped', 'helped lot', 'helped lots', 'really helped', 'good helped lot', 'helpful really', 'helped good', 'helped lot helped', 'really helped good']	['really helped good', 'really did help good', 'helped lots really', 'really helped great', 'helped lot great', 'amazing helped lot', 'helped lots', 'extremely helpful good', 'overall good helped', 'helped good good']	['helped', 'good helped', 'helped lot', 'helped lots', 'really helped', 'good helped lot', 'helpful really', 'helped good', 'helped lot helped', 'really helped good']	76	0.42 (0.28 – 0.58)	12.5 (9 – 19.25)
61	people everybody_everybody_everybody great_great everybody	['people everybody', 'everybody', 'everybody great', 'great everybody', 'good everybody', 'good people', 'everybody just', 'everybody good', 'everybody just wonderful', 'everybody fantastic']	['everybody just wonderful', 'everybody wonderful', 'just wonderful everybody', 'everybody great', 'everybody fantastic good', 'wonderful great everybody', 'wonderful everybody', 'everybody really great', 'everybody fantastic', 'fantastic everybody wonderful']	['people everybody', 'everybody', 'everybody great', 'great everybody', 'good everybody', 'good people', 'everybody just', 'everybody good', 'everybody just wonderful', 'everybody fantastic']	75	0.34 (0.25 – 0.47)	6 (4 – 9)
62	wheelchairs_wheelchair_wheel_wheel chair	['wheelchairs', 'wheelchair', 'wheel', 'wheel chair', 'car', 'chair', 'entrance', 'vehicle', 'assistance', 'chairs']	['outside wheelchair', 'walk wheelchairs', 'wheelchair', 'wheelchairs available', 'wheelchairs', 'lack wheelchairs', 'wheelchair told', 'got wheelchair', 'leave hospital needs', 'emergency sitting']	['wheelchairs', 'wheelchair', 'wheel', 'wheel chair', 'car', 'chair', 'entrance', 'vehicle', 'assistance', 'chairs']	69	-0.01 (-0.17 – 0.04)	40 (24 – 57)
63	pain medication_pain_pain meds_pain management	['pain medication', 'pain', 'pain meds', 'pain management', 'medication', 'management', 'woke pain', 'meds', 'asking pain', 'regarding pain']	['pain nurses', 'nurses pain', 'nurses pain medication', 'manage pain', 'pain management', 'nurses doctors weren', 'regarding pain', 'pain meds time', 'pain medication caused', 'explain pain']	['pain medication', 'pain', 'pain meds', 'pain management', 'medication', 'management', 'woke pain', 'meds', 'asking pain', 'regarding pain']	67	-0.07 (-0.17 – 0.08)	52 (27.5 – 88.5)
64	english_speak english_language_speak	['english', 'speak english', 'language', 'speak', 'french', 'accent', 'barrier', 'fluent', 'fluent english', 'trouble understanding']	['nurses english', 'nurse didn speak', 'nurses english language', 'understanding nurses', 'nurse didn', 'like going nurse', 'language barrier difficult', 'staff speak', 'language barrier', 'like didn time nurses']	['english', 'speak english', 'language', 'speak', 'french', 'accent', 'barrier', 'fluent', 'fluent english', 'trouble understanding']	65	0.04 (-0.1 – 0.16)	40 (26 – 59)
65	thank_like thank_thank staff_thank doctors	['thank', 'like thank', 'thank staff', 'thank doctors', 'want thank', 'thank doctors nurses', 'say thank', 'flowers', 'want say thank', 'like thank doctors']	['say thank hospital', 'thank hospital staff', 'like thank doctors nurses', 'nurses appreciative', 'like thank nurses', 'grateful doctors nurses', 'nurses like thank', 'grateful nurses doctors', 'thank hospital', 'nurses appreciate']	['thank', 'like thank', 'thank staff', 'thank doctors', 'want thank', 'thank doctors nurses', 'say thank', 'flowers', 'want say thank', 'like thank doctors']	65	0.41 (0.29 – 0.55)	31 (17 – 44)
66	looked looked_looked_think looked_looked good	['looked looked', 'looked', 'think looked', 'looked good', 'good felt looked', 'look looked', 'look think', 'looked satisfied', 'looked really', 'complaints looked']	['follow care', 'looked follow', 'people looked', 'looked told', 'everybody looked', 'concerned looked', 'job looked', 'showed caring', 'looked generally', 'generally looked']	['looked looked', 'looked', 'think looked', 'looked good', 'good felt looked', 'look looked', 'look think', 'looked satisfied', 'looked really', 'complaints looked']	64	0.36 (0.18 – 0.5)	9 (6.75 – 12.25)
67	physiotherapist_physiotherapy_physio_physiotherapists	['physiotherapist', 'physiotherapy', 'physio', 'physiotherapists', 'exercise', 'physio physio', 'interested', 'physiotherapy thought', 'need home care', 'cries']	['physiotherapy', 'physiotherapist left', 'physiotherapy thought', 'physiotherapy department', 'physiotherapy good', 'physiotherapist came', 'physiotherapist didn', 'physiotherapists', 'physiotherapist', 'good physiotherapy']	['physiotherapist', 'physiotherapy', 'physio', 'physiotherapists', 'exercise', 'physio physio', 'interested', 'physiotherapy thought', 'need home care', 'cries']	64	0.04 (-0.09 – 0.15)	35 (22 – 62.25)
68	good doctor_good doctor excellent_doctor excellent_doctor staff	['good doctor', 'good doctor excellent', 'doctor excellent', 'doctor staff', 'doctor overall', 'excellent doctor', 'attacks', 'things went treated', 'think ve gotten better', 'doctor written']	['impressed doctors excellent', 'good impressed doctors', 'doctor excellent', 'good doctor excellent', 'excellent excellent doctor', 'excellent doctor', 'good great doctor', 'hospital cured', 'positive doctors', 'doctor went hospital']	['good doctor', 'good doctor excellent', 'doctor excellent', 'doctor staff', 'doctor overall', 'excellent doctor', 'attacks', 'things went treated', 'think ve gotten better', 'doctor written']	62	0.37 (0.26 – 0.51)	24 (19 – 32)
69	misericordia_misericordia hospital_food misericordia_stay misericordia	['misericordia', 'misericordia hospital', 'food misericordia', 'stay misericordia', 'misericordia excellent', 'glitches', 'compared misericordia', 'recommend misericordia', 'infrastructure', 'clean clean']	['excellent care misericordia hospital', 'excellent care misericordia', 'care misericordia hospital', 'stay misericordia hospital', 'misericordia hospital', 'care misericordia', 'misericordia good', 'misericordia excellent', 'doctors misericordia', 'compared misericordia']	['misericordia', 'misericordia hospital', 'food misericordia', 'stay misericordia', 'misericordia excellent', 'glitches', 'compared misericordia', 'recommend misericordia', 'infrastructure', 'clean clean']	62	0.33 (0.15 – 0.52)	26 (18 – 38)
70	experience complaints_good experience complaints_complaints good experience_experience complaints good	['experience complaints', 'good experience complaints', 'complaints good experience', 'experience complaints good', 'experience complain', 'complaints good', 'great experience complaints', 'complain good experience', 'good experience problems', 'experience problems']	['complaints really good experience', 'overall good experience complaints', 'complaints excellent experience', 'complaints great experience', 'really good experience complaints', 'complaints good experience', 'good experience complaints good', 'good experience complaints', 'good experience complaints just', 'great experience complaints']	['experience complaints', 'good experience complaints', 'complaints good experience', 'experience complaints good', 'experience complain', 'complaints good', 'great experience complaints', 'complain good experience', 'good experience problems', 'experience problems']	62	0.42 (0.29 – 0.58)	12 (9 – 15)
71	good experience_good experience did_experience treated good experience_good experience positive	['good experience', 'good experience did', 'experience treated good experience', 'good experience positive', 'really good experience helped', 'experience treated', 'good experience couldn', 'great experience', 'great experience treated', 'really good experience']	['explained good experience', 'really pleasant experience', 'good experience thought good', 'good experience everybody', 'really good experience great', 'good experience great experience', 'pleasant experience really', 'good experience great', 'pretty good experience just', 'lot good experience']	['good experience', 'good experience did', 'experience treated good experience', 'good experience positive', 'really good experience helped', 'experience treated', 'good experience couldn', 'great experience', 'great experience treated', 'really good experience']	59	0.47 (0.32 – 0.57)	15 (10 – 19)
72	facility_excellent facility_facility excellent_excellent facility excellent	['facility', 'excellent facility', 'facility excellent', 'excellent facility excellent', 'good facility', 'great facility', 'facility wonderful', 'facility recommend', 'wonderful facility', 'facility facility']	['staff facility wonderful', 'facility excellent', 'excellent facility staff', 'facility fantastic', 'excellent facility', 'wonderful facility', 'facility wonderful', 'facility recommend', 'great facility', 'facility better']	['facility', 'excellent facility', 'facility excellent', 'excellent facility excellent', 'good facility', 'great facility', 'facility wonderful', 'facility recommend', 'wonderful facility', 'facility facility']	58	0.38 (0.22 – 0.54)	14 (9 – 20)
73	understaffed_understaffed did_staff overworked_staff overwhelmed	['understaffed', 'understaffed did', 'staff overworked', 'staff overwhelmed', 'staffed', 'short staffed', 'staff need staff', 'staff understaffed did', 'understaffed think', 'need staff']	['staff overworked', 'staff understaffed', 'staffing overworked', 'felt staff overworked', 'overworked staff', 'staff understaffed did', 'staff overwhelmed', 'staff stressed', 'complaining staff', 'think understaffed overworked']	['understaffed', 'understaffed did', 'staff overworked', 'staff overwhelmed', 'staffed', 'short staffed', 'staff need staff', 'staff understaffed did', 'understaffed think', 'need staff']	57	0 (-0.28 – 0.08)	12 (6 – 18)
74	infection_antibiotics_diff_got infection	['infection', 'antibiotics', 'diff', 'got infection', 'bacteria', 'infection leg', 'hospital infection', 'infection operation', 'difficile', 'infection left']	['hospital infection', 'infection left', 'infection surgery', 'infection went', 'infection operation', 'infection infection', 'infection going', 'infection leg', 'bad infection', 'did infection']	['infection', 'antibiotics', 'diff', 'got infection', 'bacteria', 'infection leg', 'hospital infection', 'infection operation', 'difficile', 'infection left']	57	-0.16 (-0.24 – -0.01)	40 (20 – 66)
75	experience good care_care good experience_experience happy care_good experience care	['experience good care', 'care good experience', 'experience happy care', 'good experience care', 'experience care', 'experience happy care received', 'care experience good', 'experience care good', 'care good', 'good experience got']	['excellent care experience', 'excellent care good experience', 'great care experience', 'excellent care excellent experience', 'care experience good', 'experience got good care', 'experience excellent care', 'care really good experience', 'care excellent experience', 'good experience care']	['experience good care', 'care good experience', 'experience happy care', 'good experience care', 'experience care', 'experience happy care received', 'care experience good', 'experience care good', 'care good', 'good experience got']	57	0.75 (0.56 – 1.03)	15 (12 – 20)
76	care received nurses_received nurses_really good care nurses_care received	['care received nurses', 'received nurses', 'really good care nurses', 'care received', 'care nurses', 'good care care', 'outstanding', 'care nursing', 'good care nurses', 'excellent care received nurses']	['nurses gave excellent care', 'excellent care received nurses', 'nurses gave excellent', 'received excellent care staff', 'good care nurses fantastic', 'care received nurses', 'great nurses care', 'good care nurses really', 'nurses care received', 'excellent care nurses']	['care received nurses', 'received nurses', 'really good care nurses', 'care received', 'care nurses', 'good care care', 'outstanding', 'care nursing', 'good care nurses', 'excellent care received nurses']	54	0.67 (0.49 – 0.85)	19 (12.25 – 24)
77	peter lougheed_peter_lougheed_peter lougheed amazing	['peter lougheed', 'peter', 'lougheed', 'peter lougheed amazing', 'better peter lougheed', 'better peter', 'lougheed amazing', 'peter lougheed center', 'peter lougheed best', 'lougheed just']	['peter lougheed experience', 'better peter lougheed', 'peter lougheed best', 'prefer peter lougheed', 'peter lougheed amazing', 'good peter lougheed', 'peter lougheed good', 'peter lougheed best hospital', 'peter lougheed excellent', 'peter lougheed just']	['peter lougheed', 'peter', 'lougheed', 'peter lougheed amazing', 'better peter lougheed', 'better peter', 'lougheed amazing', 'peter lougheed center', 'peter lougheed best', 'lougheed just']	54	0.29 (0.14 – 0.48)	20.5 (14.25 – 30.25)
78	reason gave__instead _reason	['reason gave', '10', 'instead 10', 'reason', 'didn 10', '10 10', 'rate', 'hot hospital', 'did 10', '10 really']	['nurses doctors 10', 'say 10 hospital', 'nurses questions', 'doctors 10 10', 'nurse asking questions', 'doctor emergency staff', 'horrible overall nurses', 'nurse don know help', 'satisfied time hospital', 'great just nurse']	['reason gave', '10', 'instead 10', 'reason', 'didn 10', '10 10', 'rate', 'hot hospital', 'did 10', '10 really']	54	0.11 (-0.05 – 0.2)	30 (24.25 – 49.75)
79	positive experience_experience positive experience_experience positive_positive	['positive experience', 'experience positive experience', 'experience positive', 'positive', 'positive experience overall', 'positive experience just', 'overall positive experience', 'overall positive', 'experience just', 'experience overall']	['overall extremely positive experience', 'overall positive experience', 'overall positive experience overall', 'really positive experience', 'totally positive experience', 'extremely positive experience', 'positive experience overall', 'incredible positive experience', 'way good positive experience', 'just positive experience']	['positive experience', 'experience positive experience', 'experience positive', 'positive', 'positive experience overall', 'positive experience just', 'overall positive experience', 'overall positive', 'experience just', 'experience overall']	53	0.51 (0.34 – 0.56)	6 (5.25 – 9)
80	stolen_stole_wallet_purse	['stolen', 'stole', 'wallet', 'purse', 'security', 'robbed', 'phone', 'theft', 'bank', 'dollars']	['phone stolen', 'theft', 'stole money', 'theft stole', 'belongings', 'maybe security', 'police security', 'stolen', 'need better security', 'wallet disappeared']	['stolen', 'stole', 'wallet', 'purse', 'security', 'robbed', 'phone', 'theft', 'bank', 'dollars']	52	-0.15 (-0.26 – 0)	24.5 (13.5 – 44.25)
81	care got good care_excellent care_good care_care felt excellent	['care got good care', 'excellent care', 'good care', 'care felt excellent', 'care pleased', 'care got good', 'felt excellent care', 'got good care', 'excellent care pleased', 'care place']	['care felt excellent', 'excellent care st', 'excellent care excellent care', 'felt excellent care', 'care time excellent care', 'satisfied excellent care', 'think received excellent care', 'received excellent care excellent', 'good good care complaints', 'excellent care told']	['care got good care', 'excellent care', 'good care', 'care felt excellent', 'care pleased', 'care got good', 'felt excellent care', 'got good care', 'excellent care pleased', 'care place']	52	0.78 (0.56 – 1)	13 (8.75 – 16.5)
82	foothills_foothills good_like foothills_time foothills	['foothills', 'foothills good', 'like foothills', 'time foothills', 'say foothills', 'foothills great', 'practicing', 'experience foothills', 'foothills excellent', 'foothills times']	['experiences foothills', 'experience foothills', 'foothills good', 'foothills excellent', 'foothills treated', 'good foothills', 'foothills care', 'pleased foothills', 'foothills prefer', 'foothills really']	['foothills', 'foothills good', 'like foothills', 'time foothills', 'say foothills', 'foothills great', 'practicing', 'experience foothills', 'foothills excellent', 'foothills times']	50	0.28 (0.07 – 0.45)	21 (12 – 29.75)
83	hope don_hope_don want don_just hope don	['hope don', 'hope', 'don want don', 'just hope don', 'want don', 'just don', 'just don want', 'don want', 'just hope', 'hesitate']	['don stay', 'just hope', 'just hope don', 'want stay', 'don want hope', 'going hope', 'want actually going', 'want hope', 'wouldn mind going', 'hope don']	['hope don', 'hope', 'don want don', 'just hope don', 'want don', 'just don', 'just don want', 'don want', 'just hope', 'hesitate']	49	0 (-0.04 – 0.11)	10 (8 – 13)
84	busy_crowded_overcrowded_busy crowded	['busy', 'crowded', 'overcrowded', 'busy crowded', 'busy did', 'busy busy', 'busy overcrowded', 'busy did best', 'crowded busy', 'wasn busy']	['overcrowded busy', 'busy overcrowded', 'busy place people', 'busy crowded', 'crowded busy', 'time crowded busy', 'little bit crowded', 'wasn busy just', 'busy busy place', 'overly busy']	['busy', 'crowded', 'overcrowded', 'busy crowded', 'busy did', 'busy busy', 'busy overcrowded', 'busy did best', 'crowded busy', 'wasn busy']	47	0 (-0.26 – 0.03)	9 (4 – 16)
85	room crowded_room size_tiny_crowded	['room crowded', 'room size', 'tiny', 'crowded', 'small person', 'room small', 'room tiny', 'rooms', 'small', 'people room']	['rooms crowded', 'rooms quite uncomfortable', 'post partum rooms', 'room size', 'rooms considered', 'rooms felt like', 'small room', 'people room single room', 'small room just', 'rooms']	['room crowded', 'room size', 'tiny', 'crowded', 'small person', 'room small', 'room tiny', 'rooms', 'small', 'people room']	47	-0.06 (-0.18 – 0)	19 (11 – 28)
86	efficient_organized_organised_quick efficient	['efficient', 'organized', 'organised', 'quick efficient', 'organized good', 'organized impressed', 'efficient organized', 'impressed organized', 'good organized', 'duties']	['organized efficient', 'impressed organized', 'organized really', 'organized impressed', 'really organized', 'efficient organized', 'organized excellent', 'organized good', 'good organized', 'efficient overall']	['efficient', 'organized', 'organised', 'quick efficient', 'organized good', 'organized impressed', 'efficient organized', 'impressed organized', 'good organized', 'duties']	46	0.65 (0.38 – 0.85)	8 (5.25 – 15.5)
